# Supplementary material for: Genetic basis for virulence differences of various Cryptosporidium parvum carcinogenic isolates
Source: Sci Rep. 2020 Apr 30;10:7316. doi: 10.1038/s41598-020-64370-0 (PMC7193590; doi:10.1038/s41598-020-64370-0)
Supplement: Supplementary file 2 — Suppl. Table S1. [file 41598_2020_64370_MOESM2_ESM.xlsx]

## Sheet: Feuil1
Legend
Suppl. Table 1. Variants in CDSs between DID, TUM1 and CHR isolates compared to C. parvum IOWA II reference genome using the MICRA and custom pipelines.

## Sheet: Micra
Chrom	SNP position	Iowa start	Iowa end	SNP/DIP	Bam_ID	Micra start	Micra end	ref	mutation	CDS annotation in cryptoDB
CM000429	5681870	130798	130897	SNP	parvum:5681820-5681919	5681820	5681919	T	C	cgd1_580,dynamin-like protein
CM000429	6155030	603958	604057	SNP	parvum:6154980-6155079	6154980	6155079	T	C	cgd1_2760,yyaF/YCHF TRANSFAC/OBG family small GTpase plus RNA binding domain TGS
CM000429	6223472	672400	672499	SNP	parvum:6223422-6223521	6223422	6223521	A	G	cgd1_3070,multidomain protein with a conserved eukaryotic domain also present in the human DRIM protein at N- terminus and an archaeal-bacterial domain at C-terminus
CM000429	6249358	698286	698385	SNP	parvum:6249308-6249407	6249308	6249407	C	T	cgd1_3170,large hypothetical protein%2C possible coiled coil domain at amino terminus
CM000429	6253622	702550	702649	SNP	parvum:6253572-6253671	6253572	6253671	G	A	cgd1_3190,hypothetical protein
CM000429	6253627	702555	702654	SNP	parvum:6253577-6253676	6253577	6253676	G	A	cgd1_3190,hypothetical protein
CM000429	6254093	703021	703120	SNP	parvum:6254043-6254142	6254043	6254142	G	T	cgd1_3190,hypothetical protein
CM000429	6267015	715943	716042	SNP	parvum:6266965-6267064	6266965	6267064	A	G	cgd1_3230,protein kinase
CM000429	6274209	723137	723236	SNP	parvum:6274159-6274258	6274159	6274258	T	C	cgd1_3240,large low complexity protein
CM000429	6325029	773957	774056	SNP	parvum:6324979-6325078	6324979	6325078	T	G	cgd1_3520,hypothetical protein
CM000429	6363873	812801	812900	SNP	parvum:6363823-6363922	6363823	6363922	A	G	cgd1_3650,hypothetical protein%2C signal peptide
CM000429	6387822	836750	836849	SNP	parvum:6387772-6387871	6387772	6387871	A	G	cgd1_3730,glucosamine-fructose-6-phosphate aminotransferase
CM000429	6425115	874043	874142	SNP	parvum:6425065-6425164	6425065	6425164	C	T	cgd1_3860,hypothetical protein
CM000430	4770589	205486	205585	SNP	parvum:4770539-4770638	4770539	4770638	T	G	cgd2_920,peptidaseinsulinase-like peptidase
CM000430	4791312	226209	226308	SNP	parvum:4791262-4791361	4791262	4791361	A	G	cgd2_1000,bruno-like%2C RRM domain RNA binding protein
CM000430	4862600	297497	297596	SNP	parvum:4862550-4862649	4862550	4862649	G	A	cgd2_1370,hypothetical coiled coil protein
CM000430	4872960	307857	307956	SNP	parvum:4872910-4873009	4872910	4873009	A	G	cgd2_1400,hypothetical protein
CM000430	4873968	308865	308964	SNP	parvum:4873918-4874017	4873918	4874017	G	A	cgd2_1410,possible domain KOG3410%2C conserved alpha-helical protein
CM000430	5145575	580472	580571	SNP	parvum:5145525-5145624	5145525	5145624	T	G	cgd2_2780,dCMP deaminase%2C Dcd1p like
CM000430	5146026	580923	581022	SNP	parvum:5145976-5146075	5145976	5146075	G	A	cgd2_2780,dCMP deaminase%2C Dcd1p like
CM000430	5214986	649883	649982	SNP	parvum:5214936-5215035	5214936	5215035	C	G	cgd2_3140,hypothetical protein
CM000430	5292863	727760	727859	SNP	parvum:5292813-5292912	5292813	5292912	T	C	cgd2_3450,ubiquitin C-terminal hydrolase of the cysteine proteinase fold
CM000430	5294449	729346	729445	SNP	parvum:5294399-5294498	5294399	5294498	C	T	cgd2_3460,C- terminal region conserved%2C zinc finger%2C myb DNA binding domain
CM000430	8810366	57223	57322	SNP	parvum:8810316-8810415	8810316	8810415	T	C	cgd2_230,phosphatidylinositol phosphate phosphatase%2C putative
CM000430	8828727	75584	75683	SNP	parvum:8828677-8828776	8828677	8828776	C	T	cgd2_330,notchless
CM000430	8832348	79205	79304	SNP	parvum:8832298-8832397	8832298	8832397	A	G	cgd2_340,signal peptide%2C large protein
CM000430	8850205	97062	97161	SNP	parvum:8850155-8850254	8850155	8850254	C	T	cgd2_450,signal peptide%2C serine proline rich%2C possible low mw mucin glycoprotein locus of 6 genes
CM000430	8850244	97101	97200	SNP	parvum:8850194-8850293	8850194	8850293	C	T	cgd2_450,signal peptide%2C serine proline rich%2C possible low mw mucin glycoprotein locus of 6 genes
CM000431	3811166	247319	247418	SNP	parvum:3811116-3811215	3811116	3811215	C	T	cgd3_720,very large probable mucin%2C 11700 aa long protein with signal peptide and pronounced Thr repeat (308 aa long)
CM000431	3815859	252012	252111	SNP	parvum:3815809-3815908	3815809	3815908	G	A	cgd3_720,very large probable mucin%2C 11700 aa long protein with signal peptide and pronounced Thr repeat (308 aa long)
CM000431	3880181	316334	316433	SNP	parvum:3880131-3880230	3880131	3880230	A	G	cgd3_1100,hypothetical protein
CM000431	3886428	322581	322680	SNP	parvum:3886378-3886477	3886378	3886477	A	C	cgd3_1110,P-type ATpase fused to two adenyl cyclase domains and 21 predicted transmembrane regions
CM000431	3888417	324570	324669	SNP	parvum:3888367-3888466	3888367	3888466	T	G	cgd3_1110,P-type ATpase fused to two adenyl cyclase domains and 21 predicted transmembrane regions
CM000431	3918548	354701	354800	DIP	parvum:3918498-3918597	3918498	3918597	C	*	cgd3_1180,hypothetical protein
CM000431	4021947	458100	458199	SNP	parvum:4021897-4021996	4021897	4021996	A	G	cgd3_1690,conserved hypothetical protein
CM000431	4273327	709480	709579	SNP	parvum:4273277-4273376	4273277	4273376	G	A	cgd3_2840,FmRP interacting protein like%2C contains 2 C2H2 zinc fingers involved in RNA metabolism
CM000431	4444036	880189	880288	SNP	parvum:4443986-4444085	4443986	4444085	A	G	cgd3_3500,Nop12p nucleolar protein%2C RRM domain
CM000431	4447076	883229	883328	SNP	parvum:4447026-4447125	4447026	4447125	T	G	cgd3_3520,putative sodium/calcium cation exchanger having 12 transmembrane domains and signal peptide
CM000431	4515673	951826	951925	SNP	parvum:4515623-4515722	4515623	4515722	C	T	cgd3_3820,DNA LIGASE I
CM000431	8940312	3192	3291	SNP	parvum:8940262-8940361	8940262	8940361	T	C	cgd3_10,conserved hypothetical protein
CM000431	8981992	44872	44971	SNP	parvum:8981942-8982041	8981942	8982041	T	C	cgd3_200,zfwd1 protein%2C CCCH like RNA binding domain fused to WD repeats
CM000431	9003249	66129	66228	SNP	parvum:9003199-9003298	9003199	9003298	C	T	cgd3_250,protein serine/threonine phosphatase alpha
CM000432	7276377	390105	390204	SNP	parvum:7276327-7276426	7276327	7276426	G	A	cgd4_1570,hypothetical protein%2C possible conserved
CM000432	7286770	400498	400597	SNP	parvum:7286720-7286819	7286720	7286819	G	A	cgd4_1590,chromodomain-helicase-DNA-bindingmultidomain chromatin protein with the following architecture: chromo-bromo-chromo-SNF2 ATpase
CM000432	7320840	434568	434667	SNP	parvum:7320790-7320889	7320790	7320889	T	C	cgd4_1710,Low complexity protein
CM000432	7320926	434654	434753	SNP	parvum:7320876-7320975	7320876	7320975	C	A	cgd4_1710,Low complexity protein
CM000432	7329957	443685	443784	SNP	parvum:7329907-7330006	7329907	7330006	G	T	cgd4_1760,hypothetical protein with 2 transmembrane domains
CM000432	7331000	444728	444827	SNP	parvum:7330950-7331049	7330950	7331049	C	T	cgd4_1760,hypothetical protein with 2 transmembrane domains
CM000432	7412032	525760	525859	SNP	parvum:7411982-7412081	7411982	7412081	G	A	cgd4_2190,membrane associated aspartyl protease with a transmembrane domain at the C-terminus
CM000432	7488896	602624	602723	SNP	parvum:7488846-7488945	7488846	7488945	T	C	cgd4_2620,hypothetical protein
CM000432	7962128	111814	111913	SNP	parvum:7962078-7962177	7962078	7962177	A	T	cgd4_450,very large low complexity protein
CM000432	8043825	193511	193610	SNP	parvum:8043775-8043874	8043775	8043874	C	T	cgd4_700,conserved protein of possible plant or bacterial origin
CM000432	8621788	973062	973161	SNP	parvum:8621738-8621837	8621738	8621837	G	A	cgd4_3960,hypothetical protein
CM000432	8661901	1013175	1013274	DIP	parvum:8661851-8661950	8661851	8661950	N	*	cgd4_4130,hypothetical protein
CM000432	8732487	1083761	1083860	SNP	parvum:8732437-8732536	8732437	8732536	T	C	cgd4_4440,hypothetical protein
CM000432	8732959	1084233	1084332	SNP	parvum:8732909-8733008	8732909	8733008	A	C	cgd4_4440,hypothetical protein
CM000433	6502386	75655	75754	SNP	parvum:6502336-6502435	6502336	6502435	T	A	cgd5_260,hypothetical protein
CM000433	6502389	75658	75757	SNP	parvum:6502339-6502438	6502339	6502438	C	T	cgd5_260,hypothetical protein
CM000433	6502391	75660	75759	SNP	parvum:6502341-6502440	6502341	6502440	C	G	cgd5_260,hypothetical protein
CM000433	6503123	76392	76491	SNP	parvum:6503073-6503172	6503073	6503172	T	A	cgd5_260,hypothetical protein
CM000433	6503152	76421	76520	SNP	parvum:6503102-6503201	6503102	6503201	T	A	cgd5_270,Unc45-like TPR repeat containing protein
CM000433	6503159	76428	76527	DIP	parvum:6503109-6503208	6503109	6503208	G	Ga	cgd5_270,Unc45-like TPR repeat containing protein
CM000433	6505176	78445	78544	SNP	parvum:6505126-6505225	6505126	6505225	G	A	cgd5_280,signal peptide containing protein with 6 transmembrane domains
CM000433	6505182	78451	78550	SNP	parvum:6505132-6505231	6505132	6505231	G	T	cgd5_280,signal peptide containing protein with 6 transmembrane domains
CM000433	6505195	78464	78563	SNP	parvum:6505145-6505244	6505145	6505244	C	A	cgd5_280,signal peptide containing protein with 6 transmembrane domains
CM000433	6505205	78474	78573	SNP	parvum:6505155-6505254	6505155	6505254	T	A	cgd5_280,signal peptide containing protein with 6 transmembrane domains
CM000433	6505224	78493	78592	SNP	parvum:6505174-6505273	6505174	6505273	G	T	cgd5_280,signal peptide containing protein with 6 transmembrane domains
CM000433	6505274	78543	78642	SNP	parvum:6505224-6505323	6505224	6505323	G	T	cgd5_280,signal peptide containing protein with 6 transmembrane domains
CM000433	6505602	78871	78970	DIP	parvum:6505552-6505651	6505552	6505651	A	*	cgd5_290,hypothetical protein%2C 6 transmembrane domains
CM000433	6513989	87258	87357	SNP	parvum:6513939-6514038	6513939	6514038	A	G	cgd5_330,hypothetical protein
CM000433	6518807	92076	92175	DIP	parvum:6518757-6518856	6518757	6518856	N	*	cgd5_340,signal peptide containing protein with threonine stretches%2Cpossible mucin
CM000433	6532972	106241	106340	SNP	parvum:6532922-6533021	6532922	6533021	G	A	cgd5_400,protein with 4 PHD domains plus a SET domain and associated cysteine cluster at the C-terminus
CM000433	6567434	140703	140802	SNP	parvum:6567384-6567483	6567384	6567483	G	T	cgd5_560,hypothetical protein
CM000433	6569379	142648	142747	DIP	parvum:6569329-6569428	6569329	6569428	T	*	cgd5_570,hypothetical protein%2C 5 transmembrane domains near N-terminus
CM000433	6615644	188913	189012	SNP	parvum:6615594-6615693	6615594	6615693	A	T	cgd5_760,hypothetical protein
CM000433	6627488	200757	200856	SNP	parvum:6627438-6627537	6627438	6627537	T	C	cgd5_810,leucine-rich repeat protein
CM000433	6641974	215243	215342	SNP	parvum:6641924-6642023	6641924	6642023	G	A	cgd5_860,hypothetical protein
CM000433	6644530	217799	217898	SNP	parvum:6644480-6644579	6644480	6644579	C	G	cgd5_880,VirR/VirH family protein
CM000433	6661055	234324	234423	SNP	parvum:6661005-6661104	6661005	6661104	T	C	cgd5_980,hypothetical protein
CM000433	6822154	395423	395522	SNP	parvum:6822104-6822203	6822104	6822203	A	G	cgd5_1860,conserved hypothetical protein
CM000433	6854592	427861	427960	SNP	parvum:6854542-6854641	6854542	6854641	T	C	cgd5_2020,extracellular protein
CM000433	6919103	492372	492471	SNP	parvum:6919053-6919152	6919053	6919152	A	C	cgd5_2290,hypothetical protein with signal peptide
CM000433	7174085	747354	747453	SNP	parvum:7174035-7174134	7174035	7174134	T	G	cgd5_3210,large hypothetical protein with signal peptide
CM000433	8309084	918511	918610	SNP	parvum:8309034-8309133	8309034	8309133	A	T	cgd5_4000,hypothetical protein
CM000433	8309550	918977	919076	SNP	parvum:8309500-8309599	8309500	8309599	G	A	cgd5_4000,hypothetical protein
CM000433	8362111	971538	971637	SNP	parvum:8362061-8362160	8362061	8362160	T	G	cgd5_4240,hypothetical protein
CM000433	8378762	988189	988288	SNP	parvum:8378712-8378811	8378712	8378811	C	G	cgd5_4300,hypothetical protein with 3 transmembrane domains near C-terminus
CM000433	8407870	1017297	1017396	SNP	parvum:8407820-8407919	8407820	8407919	A	G	cgd5_4430,WD40 repeat protein
CM000433	8425238	1034665	1034764	DIP	parvum:8425188-8425287	8425188	8425287	C	*	cgd5_4490,hypothetical protein
CM000433	8425239	1034666	1034765	DIP	parvum:8425189-8425288	8425189	8425288	A	*	cgd5_4490,hypothetical protein
CM000433	8428389	1037816	1037915	SNP	parvum:8428339-8428438	8428339	8428438	G	C	cgd5_4490,hypothetical protein
CM000433	8428407	1037834	1037933	SNP	parvum:8428357-8428456	8428357	8428456	C	T	cgd5_4490,hypothetical protein
CM000433	8432981	1042408	1042507	SNP	parvum:8432931-8433030	8432931	8433030	G	C	cgd5_4490,hypothetical protein
CM000433	8433040	1042467	1042566	SNP	parvum:8432990-8433089	8432990	8433089	G	C	cgd5_4490,hypothetical protein
CM000433	8433158	1042585	1042684	SNP	parvum:8433108-8433207	8433108	8433207	C	T	cgd5_4490,hypothetical protein
CM000433	9064114	1074628	1074727	SNP	parvum:9064064-9064163	9064064	9064163	T	C	cgd5_4600,conserved hypothetical protein
CM000433	9064223	1074737	1074836	SNP	parvum:9064173-9064272	9064173	9064272	A	T	cgd5_4600,conserved hypothetical protein
CM000433	9064421	1074935	1075034	SNP	parvum:9064371-9064470	9064371	9064470	A	G	cgd5_4600,conserved hypothetical protein
CM000433	9078895	1052921	1053020	SNP	parvum:9078845-9078944	9078845	9078944	G	C	cgd5_4540,asparagine synthetase A (AsnA) like protein
CM000433	9078898	1052924	1053023	SNP	parvum:9078848-9078947	9078848	9078947	A	C	cgd5_4540,asparagine synthetase A (AsnA) like protein
CM000433	9078904	1052930	1053029	SNP	parvum:9078854-9078953	9078854	9078953	C	T	cgd5_4540,asparagine synthetase A (AsnA) like protein
CM000434	1292470	102443	102542	DIP	parvum:1292420-1292519	1292420	1292519	A	*	cgd6_450,hypothetical protein
CM000434	1292471	102444	102543	DIP	parvum:1292421-1292520	1292421	1292520	A	*	cgd6_450,hypothetical protein
CM000434	1292474	102447	102546	DIP	parvum:1292424-1292523	1292424	1292523	C	*	cgd6_450,hypothetical protein
CM000434	1293713	103686	103785	DIP	parvum:1293663-1293762	1293663	1293762	G	*	cgd6_460,hypothetical protein
CM000434	1294442	104415	104514	DIP	parvum:1294392-1294491	1294392	1294491	C	*	cgd6_470,hypothetical protein
CM000434	1294450	104423	104522	SNP	parvum:1294400-1294499	1294400	1294499	A	T	cgd6_470,hypothetical protein
CM000434	1294457	104430	104529	DIP	parvum:1294407-1294506	1294407	1294506	C	*	cgd6_470,hypothetical protein
CM000434	1294460	104433	104532	DIP	parvum:1294410-1294509	1294410	1294509	G	*	cgd6_470,hypothetical protein
CM000434	1294470	104443	104542	DIP	parvum:1294420-1294519	1294420	1294519	G	*	cgd6_470,hypothetical protein
CM000434	1294491	104464	104563	DIP	parvum:1294441-1294540	1294441	1294540	G	*	cgd6_470,hypothetical protein
CM000434	1364386	174359	174458	DIP	parvum:1364336-1364435	1364336	1364435	G	*	cgd6_700,ribonucleotide reductase small subunit
CM000434	1479369	289342	289441	SNP	parvum:1479319-1479418	1479319	1479418	A	C	cgd6_1180,large protein with signal peptide
CM000434	1494118	304091	304190	SNP	parvum:1494068-1494167	1494068	1494167	T	A	cgd6_1260,hypothetical protein
CM000434	1494140	304113	304212	SNP	parvum:1494090-1494189	1494090	1494189	G	A	cgd6_1260,hypothetical protein
CM000434	1495259	305232	305331	SNP	parvum:1495209-1495308	1495209	1495308	G	A	cgd6_1260,hypothetical protein
CM000434	1694262	504235	504334	DIP	parvum:1694212-1694311	1694212	1694311	G	Ga	cgd6_2100,hypothetical protein
CM000434	1723422	533395	533494	SNP	parvum:1723372-1723471	1723372	1723471	A	G	cgd6_2240,protein with N-terminal apicomplexan-specific globular domain plus PHD domain
CM000434	2006842	816815	816914	SNP	parvum:2006792-2006891	2006792	2006891	C	T	cgd6_3500,hypothetical protein
CM000434	2022642	832615	832714	SNP	parvum:2022592-2022691	2022592	2022691	G	A	cgd6_3570,myotubularin related protein 1%2C C-terminus protein tyrosine/serine phosphatase%2C catalytic domain
CM000434	2028731	838704	838803	SNP	parvum:2028681-2028780	2028681	2028780	A	C	cgd6_3600,hypothetical protein
CM000434	2058020	867993	868092	SNP	parvum:2057970-2058069	2057970	2058069	A	G	cgd6_3720,pyrroline-5-carboxylate reductase
CM000434	2230437	1040410	1040509	SNP	parvum:2230387-2230486	2230387	2230486	A	G	cgd6_4400,proline-tRNA synthetase%3B class II aaRS (ybak RNA binding domain plus tRNA synthetase)
CM000434	8919361	68222	68321	DIP	parvum:8919311-8919410	8919311	8919410	C	*	cgd6_270,hypothetical protein
CM000434	8919374	68235	68334	DIP	parvum:8919324-8919423	8919324	8919423	C	*	cgd6_270,hypothetical protein
CM000434	8919376	68237	68336	DIP	parvum:8919326-8919425	8919326	8919425	T	*	cgd6_270,hypothetical protein
CM000434	8922797	71658	71757	DIP	parvum:8922747-8922846	8922747	8922846	T	*	cgd6_290,hypothetical protein
CM000434	8935763	84624	84723	DIP	parvum:8935713-8935812	8935713	8935812	G	*	cgd6_350,hypothetical protein
CM000434	8935768	84629	84728	DIP	parvum:8935718-8935817	8935718	8935817	G	*	cgd6_350,hypothetical protein
CM000434	9045903	1326474	1326573	SNP	parvum:9045853-9045952	9045853	9045952	A	C	cgd6_5510,telomeric insulinase-like protease with signal peptide
CM000434	9045904	1326475	1326574	SNP	parvum:9045854-9045953	9045854	9045953	C	T	cgd6_5510,telomeric insulinase-like protease with signal peptide
CM000434	9046128	1326699	1326798	SNP	parvum:9046078-9046177	9046078	9046177	T	A	cgd6_5520,peptidaseinsulinase like peptidase
CM000435	394190	394140	394239	SNP	parvum:394140-394239	394140	394239	G	A	cgd7_1550,uncharacterized protein
CM000435	394580	394530	394629	SNP	parvum:394530-394629	394530	394629	G	A	cgd7_1550,uncharacterized protein
CM000435	396952	396902	397001	SNP	parvum:396902-397001	396902	397001	T	C	cgd7_1560,DHHC family palmitoyl transferase with a signal peptide and 4 transmembrane domains
CM000435	406928	406878	406977	DIP	parvum:406878-406977	406878	406977	A	*	cgd7_1590,uracil-DNA glycosylase%2C putative
CM000435	406960	406910	407009	DIP	parvum:406910-407009	406910	407009	A	*	cgd7_1590,uracil-DNA glycosylase%2C putative
CM000435	652842	652792	652891	SNP	parvum:652792-652891	652792	652891	A	G	cgd7_2760,separin (caspase fold protease)
CM000435	930964	930914	931013	SNP	parvum:930914-931013	930914	931013	T	C	cgd7_4120,UDP-N-acetylgalactosamine: polypeptide N-acetylgalactosaminyltransferase%2C signal peptide
CM000435	939873	939823	939922	SNP	parvum:939823-939922	939823	939922	A	T	cgd7_4170,ring domain protein%2C possible 4 transmembrane domains
CM000435	941071	941021	941120	SNP	parvum:941021-941120	941021	941120	A	G	cgd7_4180,hypothetical protein
CM000435	978526	978476	978575	SNP	parvum:978476-978575	978476	978575	G	A	cgd7_4340,very large secreted protein%2C signal peptide
CM000435	983455	983405	983504	SNP	parvum:983405-983504	983405	983504	C	T	cgd7_4340,very large secreted protein%2C signal peptide
CM000435	985633	985583	985682	SNP	parvum:985583-985682	985583	985682	A	G	cgd7_4340,very large secreted protein%2C signal peptide
CM000435	987279	987229	987328	SNP	parvum:987229-987328	987229	987328	A	G	cgd7_4350,myosinunconventional myosin fused to an RCC1 domain (unique)
CM000435	1007366	1007316	1007415	SNP	parvum:1007316-1007415	1007316	1007415	T	C	cgd7_4470,CDC14 phosphatase
CM000435	1013313	1013263	1013362	SNP	parvum:1013263-1013362	1013263	1013362	C	T	cgd7_4490,signal peptide-containing protein with transmembrane domain
CM000435	1013843	1013793	1013892	SNP	parvum:1013793-1013892	1013793	1013892	G	A	cgd7_4490,signal peptide-containing protein with transmembrane domain
CM000435	1013876	1013826	1013925	SNP	parvum:1013826-1013925	1013826	1013925	T	G	cgd7_4490,signal peptide-containing protein with transmembrane domain
CM000435	1014079	1014029	1014128	SNP	parvum:1014029-1014128	1014029	1014128	G	A	cgd7_4490,signal peptide-containing protein with transmembrane domain
CM000435	1014625	1014575	1014674	SNP	parvum:1014575-1014674	1014575	1014674	C	T	cgd7_4490,signal peptide-containing protein with transmembrane domain
CM000435	1014648	1014598	1014697	SNP	parvum:1014598-1014697	1014598	1014697	A	G	cgd7_4490,signal peptide-containing protein with transmembrane domain
CM000435	1016467	1016417	1016516	SNP	parvum:1016417-1016516	1016417	1016516	C	A	cgd7_4500,sgnal peptide%2C large secreted protein
CM000435	1016495	1016445	1016544	SNP	parvum:1016445-1016544	1016445	1016544	C	T	cgd7_4500,sgnal peptide%2C large secreted protein
CM000435	1016788	1016738	1016837	SNP	parvum:1016738-1016837	1016738	1016837	T	C	cgd7_4500,sgnal peptide%2C large secreted protein
CM000435	1016925	1016875	1016974	SNP	parvum:1016875-1016974	1016875	1016974	C	A	cgd7_4500,sgnal peptide%2C large secreted protein
CM000435	1020473	1020423	1020522	SNP	parvum:1020423-1020522	1020423	1020522	A	G	cgd7_4510,ATP-binding cassette%2C sub-family C (CFTR/MRP)%2C member 2%3B Canalicular multispecific organic anion transporter%3B multidrug resist
CM000435	1020534	1020484	1020583	SNP	parvum:1020484-1020583	1020484	1020583	C	T	cgd7_4510,ATP-binding cassette%2C sub-family C (CFTR/MRP)%2C member 2%3B Canalicular multispecific organic anion transporter%3B multidrug resist
CM000435	1020551	1020501	1020600	SNP	parvum:1020501-1020600	1020501	1020600	T	C	cgd7_4510,ATP-binding cassette%2C sub-family C (CFTR/MRP)%2C member 2%3B Canalicular multispecific organic anion transporter%3B multidrug resist
CM000435	1020684	1020634	1020733	SNP	parvum:1020634-1020733	1020634	1020733	A	C	cgd7_4510,ATP-binding cassette%2C sub-family C (CFTR/MRP)%2C member 2%3B Canalicular multispecific organic anion transporter%3B multidrug resist
CM000435	1021019	1020969	1021068	SNP	parvum:1020969-1021068	1020969	1021068	A	G	cgd7_4510,ATP-binding cassette%2C sub-family C (CFTR/MRP)%2C member 2%3B Canalicular multispecific organic anion transporter%3B multidrug resist
CM000435	1027776	1027726	1027825	SNP	parvum:1027726-1027825	1027726	1027825	T	C	cgd7_4520,ABC ATpase (2 ABC domains) with 10 transmembrane domains%2C adjacent duplicated gene
CM000435	1032288	1032238	1032337	SNP	parvum:1032238-1032337	1032238	1032337	G	A	cgd7_4530,signal peptide%2C large secreted protein
CM000435	1034219	1034169	1034268	SNP	parvum:1034169-1034268	1034169	1034268	A	G	cgd7_4530,signal peptide%2C large secreted protein
CM000435	1034423	1034373	1034472	SNP	parvum:1034373-1034472	1034373	1034472	T	C	cgd7_4530,signal peptide%2C large secreted protein
CM000435	1150493	1150443	1150542	SNP	parvum:1150443-1150542	1150443	1150542	G	T	cgd7_4990,ubiquitin ligase with a HECT domain at the C-terminus
CM000435	1165537	1165487	1165586	SNP	parvum:1165487-1165586	1165487	1165586	T	C	cgd7_5040,uncharacterized low complexity protein
CM000435	1231844	1231794	1231893	SNP	parvum:1231794-1231893	1231794	1231893	A	G	cgd7_5380,CtIP type zinc knuckle (C2H2)
CM000435	1232773	1232723	1232822	SNP	parvum:1232723-1232822	1232723	1232822	T	C	cgd7_5390,uncharacterized protein
CM000435	1237090	1237040	1237139	SNP	parvum:1237040-1237139	1237040	1237139	C	A	cgd7_5410,WD40 protein
CM000435	1244879	1244829	1244928	SNP	parvum:1244829-1244928	1244829	1244928	C	T	cgd7_5440,very large low complexity protein%2C probably membrane associated
CM000435	1249138	1249088	1249187	SNP	parvum:1249088-1249187	1249088	1249187	G	A	cgd7_5440,very large low complexity protein%2C probably membrane associated
CM000435	1252241	1252191	1252290	SNP	parvum:1252191-1252290	1252191	1252290	G	C	cgd7_5450,conserved hypothetical protein
CM000436	2635311	331350	331449	SNP	parvum:2635261-2635360	2635261	2635360	C	T	cgd8_1240,DNA polymerase epsilon catalytic subunit
CM000436	2653945	349984	350083	SNP	parvum:2653895-2653994	2653895	2653994	C	T	cgd8_1270,clathrin heavy chain
CM000436	2654396	350435	350534	SNP	parvum:2654346-2654445	2654346	2654445	T	C	cgd8_1270,clathrin heavy chain
CM000436	2667485	363524	363623	SNP	parvum:2667435-2667534	2667435	2667534	A	G	cgd8_1320,calpain like thiol protease
CM000436	2723540	419579	419678	SNP	parvum:2723490-2723589	2723490	2723589	G	A	cgd8_1520,coiled coil protein
CM000436	3119860	815899	815998	DIP	parvum:3119810-3119909	3119810	3119909	T	*	cgd8_3120,hypothetical protein
CM000436	3143769	839808	839907	SNP	parvum:3143719-3143818	3143719	3143818	A	G	cgd8_3260,importin alpha subunit
CM000436	3306675	1002714	1002813	SNP	parvum:3306625-3306724	3306625	3306724	C	T	cgd8_4020,hypothetical protein
CM000436	3306751	1002790	1002889	SNP	parvum:3306701-3306800	3306701	3306800	A	T	cgd8_4020,hypothetical protein
CM000436	3346460	1042499	1042598	SNP	parvum:3346410-3346509	3346410	3346509	C	G	cgd8_4170,conserved hypothetical protein
CM000436	3348603	1044642	1044741	SNP	parvum:3348553-3348652	3348553	3348652	G	A	cgd8_4190,uncharacterized glycine-rich low complexity protein
CM000436	3439482	1135521	1135620	DIP	parvum:3439432-3439531	3439432	3439531	N	*	cgd8_4560,hypothetical protein
CM000436	3439509	1135548	1135647	SNP	parvum:3439459-3439558	3439459	3439558	T	A	cgd8_4560,hypothetical protein
CM000436	3465424	1161463	1161562	SNP	parvum:3465374-3465473	3465374	3465473	G	A	cgd8_4680,conserved protein%3B Py hit 23481194
CM000436	3502300	1198339	1198438	SNP	parvum:3502250-3502349	3502250	3502349	T	A	cgd8_4800,SSM4 like ring finger with a forkhead associated (FHA) domain (apicomplexan-specific architecture)
CM000436	8594695	159810	159909	SNP	parvum:8594645-8594744	8594645	8594744	G	A	cgd8_640,WD40 repeat protein
CM000436	8604668	169783	169882	SNP	parvum:8604618-8604717	8604618	8604717	T	C	cgd8_660,large low complexity protein

## Sheet: custom
INFO	CHROM	POS	REG	GENE	START	END	GFF_ATTRIBUTES	STRAIN	NB_TUM	NB_DID	NB_CHR	NORM_TUM	NORM_DID	NORM_CHR	REF	ALT	IMPACT	EFFECT	GENE_IMPACTED
	CM000429	604008	gene_region	cgd1_2760	603771	604967	yyaF/YCHF TRANSFAC/OBG family small GTpase plus RNA binding domain TGS	CDT	12	12	108	1.15883	0.790613	0.960017	T	C	LOW,MODIFIER,MODIFIER,MODIFIER	synonymous_variant,downstream_gene_variant,downstream_gene_variant,downstream_gene_variant	cgd1_2760,cgd1_2740,cgd1_2750,cgd1_2770
	CM000429	687964	gene_region	cgd1_3150	687135	688118	cyclin'cyclin'	CDT	5	6	39	0.482845	0.395306	0.346673	C	T	MODERATE,MODIFIER,MODIFIER,MODIFIER	missense_variant,upstream_gene_variant,downstream_gene_variant,downstream_gene_variant	cgd1_3150,cgd1_3160,cgd1_3130,cgd1_3140
	CM000429	694935	gene_region	cgd1_3170	694172	699031	large hypothetical protein%2C possible coiled coil domain at amino terminus	CDT	2	15	44	0.193138	0.988266	0.391118	A	C	MODERATE,MODIFIER,MODIFIER	missense_variant,downstream_gene_variant,downstream_gene_variant	cgd1_3170,cgd1_3160,cgd1_3180
	CM000429	695184	gene_region	cgd1_3170	694172	699031	large hypothetical protein%2C possible coiled coil domain at amino terminus	CDT	6	16	75	0.579413	1.05415	0.666679	T	C	MODERATE,MODIFIER,MODIFIER	missense_variant,downstream_gene_variant,downstream_gene_variant	cgd1_3170,cgd1_3160,cgd1_3180
	CM000429	702605	gene_region	cgd1_3190	701483	703708	hypothetical protein	CDT	6	25	78	0.579413	1.64711	0.693346	G	A	LOW,MODIFIER,MODIFIER,MODIFIER,MODIFIER	synonymous_variant,upstream_gene_variant,upstream_gene_variant,upstream_gene_variant,downstream_gene_variant	cgd1_3190,cgd1_3170,cgd1_3180,cgd1_3210,cgd1_3200
	CM000429	702827	gene_region	cgd1_3190	701483	703708	hypothetical protein	CDT	4	20	130	0.386276	1.31769	1.15558	G	A	LOW,MODIFIER,MODIFIER,MODIFIER,MODIFIER	synonymous_variant,upstream_gene_variant,upstream_gene_variant,upstream_gene_variant,downstream_gene_variant	cgd1_3190,cgd1_3170,cgd1_3180,cgd1_3210,cgd1_3200
	CM000429	702854	gene_region	cgd1_3190	701483	703708	hypothetical protein	CDT	3	20	134	0.289707	1.31769	1.19113	A	T	LOW,MODIFIER,MODIFIER,MODIFIER,MODIFIER	synonymous_variant,upstream_gene_variant,upstream_gene_variant,upstream_gene_variant,downstream_gene_variant	cgd1_3190,cgd1_3170,cgd1_3180,cgd1_3210,cgd1_3200
	CM000429	703071	gene_region	cgd1_3190	701483	703708	hypothetical protein	CDT	8	23	164	0.772551	1.51534	1.4578	G	T	MODERATE,MODIFIER,MODIFIER,MODIFIER,MODIFIER	missense_variant,upstream_gene_variant,upstream_gene_variant,upstream_gene_variant,downstream_gene_variant	cgd1_3190,cgd1_3170,cgd1_3180,cgd1_3210,cgd1_3200
	CM000429	702476	gene_region	cgd1_3190	701483	703708	hypothetical protein	CDT	5	18	99	0.482845	1.18592	0.880016	A	T	LOW,MODIFIER,MODIFIER,MODIFIER,MODIFIER	synonymous_variant,upstream_gene_variant,upstream_gene_variant,upstream_gene_variant,downstream_gene_variant	cgd1_3190,cgd1_3170,cgd1_3180,cgd1_3210,cgd1_3200
	CM000429	702600	gene_region	cgd1_3190	701483	703708	hypothetical protein	CDT	6	29	81	0.579413	1.91065	0.720013	G	A	MODERATE,MODIFIER,MODIFIER,MODIFIER,MODIFIER	missense_variant,upstream_gene_variant,upstream_gene_variant,upstream_gene_variant,downstream_gene_variant	cgd1_3190,cgd1_3170,cgd1_3180,cgd1_3210,cgd1_3200
	CM000429	707938	gene_region	cgd1_3210	706289	709411	hypothetical protein	CDT	4	13	13	0.386276	0.856497	0.115558	A	T	MODERATE,MODIFIER,MODIFIER,MODIFIER	missense_variant,upstream_gene_variant,upstream_gene_variant,downstream_gene_variant	cgd1_3210,cgd1_3190,cgd1_3200,cgd1_3220
	CM000429	715993	gene_region	cgd1_3230	713631	716270	protein kinase	CDT	3	7	25	0.289707	0.461191	0.222226	A	G	MODERATE,MODIFIER,MODIFIER	missense_variant,upstream_gene_variant,downstream_gene_variant	cgd1_3230,cgd1_3220,cgd1_3240
	CM000429	723187	gene_region	cgd1_3240	716477	726031	large low complexity protein	CDT	4	16	23	0.386276	1.05415	0.204448	T	C	MODERATE,MODIFIER,MODIFIER	missense_variant,upstream_gene_variant,downstream_gene_variant	cgd1_3240,cgd1_3250,cgd1_3260
	CM000429	774007	gene_region	cgd1_3520	773437	775107	hypothetical protein	CDT	6	4	221	0.579413	0.263538	1.96448	T	G	LOW,MODIFIER,MODIFIER,MODIFIER	synonymous_variant,upstream_gene_variant,downstream_gene_variant,downstream_gene_variant	cgd1_3520,cgd1_3500,cgd1_3510,cgd1_3530
MUC	CM000429	789355	gene_region	cgd1_3550	788091	790868	mucin-like low complexity glycoprotein with a signal peptide and an apple domain.	CDT	9	11	76	0.86912	0.724728	0.675568	CTAATAATAATAATAATAATAATAATAATA	CTAATAATAATAATAATAATAATAATA	MODERATE,MODIFIER,MODIFIER,MODIFIER	disruptive_inframe_deletion,upstream_gene_variant,downstream_gene_variant,downstream_gene_variant	cgd1_3550,cgd1_3560,cgd1_3540,cgd1_3570
	CM000429	81749	gene_region	cgd1_360	81290	83800	conserved hypothetical protein	CDT	3	8	15	0.289707	0.527075	0.133336	C	A	MODERATE,MODIFIER,MODIFIER,MODIFIER	missense_variant,downstream_gene_variant,downstream_gene_variant,downstream_gene_variant	cgd1_360,cgd1_340,cgd1_350,cgd1_370
	CM000429	812851	gene_region	cgd1_3650	812674	813732	hypothetical protein%2C signal peptide	CDT	31	31	86	2.99364	2.04242	0.764458	A	G	LOW,MODIFIER,MODIFIER,MODIFIER,MODIFIER	synonymous_variant,upstream_gene_variant,upstream_gene_variant,downstream_gene_variant,downstream_gene_variant	cgd1_3650,cgd1_3630,cgd1_3670,cgd1_3640,cgd1_3660
	CM000429	836291	gene_region	cgd1_3730	834953	837043	glucosamine-fructose-6-phosphate aminotransferase	CDT	13	15	201	1.2554	0.988266	1.7867	T	A	LOW,MODIFIER,MODIFIER,MODIFIER	synonymous_variant,upstream_gene_variant,upstream_gene_variant,downstream_gene_variant	cgd1_3730,cgd1_3710,cgd1_3740,cgd1_3720
	CM000429	836800	gene_region	cgd1_3730	834953	837043	glucosamine-fructose-6-phosphate aminotransferase	CDT	9	7	132	0.86912	0.461191	1.17335	A	G	MODERATE,MODIFIER,MODIFIER,MODIFIER	missense_variant,upstream_gene_variant,upstream_gene_variant,downstream_gene_variant	cgd1_3730,cgd1_3710,cgd1_3740,cgd1_3720
	CM000429	130340	gene_region	cgd1_580	130004	132262	dynamin-like protein	CDT	10	19	39	0.965689	1.2518	0.346673	C	T	LOW,MODIFIER,MODIFIER,MODIFIER,MODIFIER	synonymous_variant,upstream_gene_variant,downstream_gene_variant,downstream_gene_variant,downstream_gene_variant	cgd1_580,cgd1_570,cgd1_550,cgd1_560,cgd1_590
	CM000429	130848	gene_region	cgd1_580	130004	132262	dynamin-like protein	CDT	9	8	26	0.86912	0.527075	0.231115	T	C	MODERATE,MODIFIER,MODIFIER,MODIFIER	missense_variant,upstream_gene_variant,downstream_gene_variant,downstream_gene_variant	cgd1_580,cgd1_570,cgd1_560,cgd1_590
	CM000429	130813	gene_region	cgd1_580	130004	132262	dynamin-like protein	CDT	6	10	26	0.579413	0.658844	0.231115	A	G	MODERATE,MODIFIER,MODIFIER,MODIFIER	missense_variant,upstream_gene_variant,downstream_gene_variant,downstream_gene_variant	cgd1_580,cgd1_570,cgd1_560,cgd1_590
	CM000430	226259	gene_region	cgd2_1000	225623	227542	bruno-like%2C RRM domain RNA binding protein	CDT	30	21	73	2.89707	1.38357	0.6489	A	G	LOW,MODIFIER,MODIFIER,MODIFIER,MODIFIER	synonymous_variant,upstream_gene_variant,upstream_gene_variant,upstream_gene_variant,downstream_gene_variant	cgd2_1000,cgd2_970,cgd2_990,cgd2_1010,cgd2_980
	CM000430	225873	gene_region	cgd2_1000	225623	227542	bruno-like%2C RRM domain RNA binding protein	CDT	33	18	45	3.18677	1.18592	0.400007	GTATTA	GTA	MODERATE,MODIFIER,MODIFIER,MODIFIER,MODIFIER	conservative_inframe_deletion,upstream_gene_variant,upstream_gene_variant,upstream_gene_variant,downstream_gene_variant	cgd2_1000,cgd2_970,cgd2_990,cgd2_1010,cgd2_980
	CM000430	232226	gene_region	cgd2_1020	231451	232743	proteasome regulatory subunit Rpn9%2C PINT domain	CDT	5	9	46	0.482845	0.59296	0.408896	A	C	MODERATE,MODIFIER,MODIFIER,MODIFIER,MODIFIER,MODIFIER,MODIFIER	missense_variant,upstream_gene_variant,upstream_gene_variant,downstream_gene_variant,downstream_gene_variant,downstream_gene_variant,downstream_gene_variant	cgd2_1020,cgd2_1000,cgd2_1050,cgd2_1010,cgd2_1030,cgd2_1040,cgd2_1060
	CM000430	294238	gene_region	cgd2_1350	293143	294906	ATP synthase beta chain%2C mitochondrial precursor%2C putative	CDT	9	3	34	0.86912	0.197653	0.302228	T	A	MODIFIER,MODIFIER,MODIFIER,MODIFIER,MODIFIER	upstream_gene_variant,upstream_gene_variant,downstream_gene_variant,intron_variant,non_coding_transcript_exon_variant	cgd2_1350,cgd2_1370,cgd2_1340,cgd2_1360,cgd2_1365
	CM000430	305976	gene_region	cgd2_1380	305137	306021	hypothetical protein	CDT	9	4	17	0.86912	0.263538	0.151114	T	C	MODERATE,MODIFIER,MODIFIER,MODIFIER,MODIFIER	missense_variant,upstream_gene_variant,downstream_gene_variant,downstream_gene_variant,downstream_gene_variant	cgd2_1380,cgd2_1420,cgd2_1390,cgd2_1400,cgd2_1410
	CM000430	307907	gene_region	cgd2_1400	306747	308588	hypothetical protein	CDT	23	13	60	2.22108	0.856497	0.533343	A	G	MODERATE,MODIFIER,MODIFIER,MODIFIER,MODIFIER,MODIFIER	missense_variant,upstream_gene_variant,upstream_gene_variant,upstream_gene_variant,downstream_gene_variant,downstream_gene_variant	cgd2_1400,cgd2_1380,cgd2_1390,cgd2_1420,cgd2_1410,cgd2_1430
	CM000430	308915	gene_region	cgd2_1410	308744	309172	possible domain KOG3410%2C conserved alpha-helical protein	CDT	12	4	89	1.15883	0.263538	0.791125	G	A	LOW,MODIFIER,MODIFIER,MODIFIER,MODIFIER,MODIFIER,MODIFIER	synonymous_variant,upstream_gene_variant,upstream_gene_variant,upstream_gene_variant,upstream_gene_variant,upstream_gene_variant,downstream_gene_variant	cgd2_1410,cgd2_1380,cgd2_1390,cgd2_1400,cgd2_1420,cgd2_1440,cgd2_1430
	CM000430	344350	gene_region	cgd2_1640	343728	346094	calcineurin like phosphatase with 3x Efhand domains at N-terminus	CDT	10	13	157	0.965689	0.856497	1.39558	G	A	MODERATE,MODIFIER,MODIFIER,MODIFIER,MODIFIER,MODIFIER,MODIFIER	missense_variant,upstream_gene_variant,upstream_gene_variant,upstream_gene_variant,downstream_gene_variant,downstream_gene_variant,downstream_gene_variant	cgd2_1640,cgd2_1610,cgd2_1660,cgd2_1670,cgd2_1620,cgd2_1630,cgd2_1650
	CM000430	51405	gene_region	cgd2_210	50309	51559	glycerol-3-phosphate dehydrogenase	CDT	18	24	120	1.73824	1.58123	1.06669	C	T	MODERATE,MODIFIER,MODIFIER,MODIFIER,MODIFIER,MODIFIER,MODIFIER	missense_variant,upstream_gene_variant,upstream_gene_variant,upstream_gene_variant,upstream_gene_variant,downstream_gene_variant,downstream_gene_variant	cgd2_210,cgd2_180,cgd2_200,cgd2_220,cgd2_230,cgd2_170,cgd2_190
	CM000430	57273	gene_region	cgd2_230	54272	59062	phosphatidylinositol phosphate phosphatase%2C putative	CDT	10	32	24	0.965689	2.1083	0.213337	T	C	MODERATE,MODIFIER,MODIFIER,MODIFIER,MODIFIER	missense_variant,upstream_gene_variant,upstream_gene_variant,downstream_gene_variant,downstream_gene_variant	cgd2_230,cgd2_240,cgd2_260,cgd2_220,cgd2_250
	CM000430	580522	gene_region	cgd2_2780	580496	581617	dCMP deaminase%2C Dcd1p like	CDT	13	26	175	1.2554	1.71299	1.55558	T	G	MODERATE,MODIFIER,MODIFIER,MODIFIER,MODIFIER,MODIFIER	missense_variant,upstream_gene_variant,upstream_gene_variant,downstream_gene_variant,downstream_gene_variant,downstream_gene_variant	cgd2_2780,cgd2_2770,cgd2_2820,cgd2_2790,cgd2_2800,cgd2_2810
	CM000430	580973	gene_region	cgd2_2780	580496	581617	dCMP deaminase%2C Dcd1p like	CDT	4	7	238	0.386276	0.461191	2.11559	G	A	MODERATE,MODIFIER,MODIFIER,MODIFIER,MODIFIER,MODIFIER,MODIFIER	missense_variant,upstream_gene_variant,upstream_gene_variant,downstream_gene_variant,downstream_gene_variant,downstream_gene_variant,downstream_gene_variant	cgd2_2780,cgd2_2770,cgd2_2820,cgd2_2790,cgd2_2800,cgd2_2810,cgd2_2830
	CM000430	581317	gene_region	cgd2_2780	580496	581617	dCMP deaminase%2C Dcd1p like	CDT	11	18	428	1.06226	1.18592	3.80451	T	C	LOW,MODIFIER,MODIFIER,MODIFIER,MODIFIER,MODIFIER,MODIFIER	synonymous_variant,upstream_gene_variant,upstream_gene_variant,downstream_gene_variant,downstream_gene_variant,downstream_gene_variant,downstream_gene_variant	cgd2_2780,cgd2_2770,cgd2_2820,cgd2_2790,cgd2_2800,cgd2_2810,cgd2_2830
	CM000430	583079	gene_region	cgd2_2800	583013	583855	THUMP RNA binding domain containing protein%2C Yg1232wp-like	CDT	5	11	117	0.482845	0.724728	1.04002	A	T	LOW,MODIFIER,MODIFIER,MODIFIER,MODIFIER,MODIFIER,MODIFIER,MODIFIER	synonymous_variant,upstream_gene_variant,upstream_gene_variant,upstream_gene_variant,downstream_gene_variant,downstream_gene_variant,downstream_gene_variant,downstream_gene_variant	cgd2_2800,cgd2_2770,cgd2_2790,cgd2_2820,cgd2_2780,cgd2_2810,cgd2_2830,cgd2_2840
	CM000430	66234	gene_region	cgd2_290	66027	66578	hypothetical protein	CDT	20	13	46	1.93138	0.856497	0.408896	C	T	LOW,MODIFIER,MODIFIER,MODIFIER,MODIFIER,MODIFIER	synonymous_variant,upstream_gene_variant,upstream_gene_variant,downstream_gene_variant,downstream_gene_variant,downstream_gene_variant	cgd2_290,cgd2_250,cgd2_300,cgd2_260,cgd2_270,cgd2_280
	CM000430	7242	gene_region	cgd2_30	6254	7765	cysteine desulfurase/selenocysteine lyase-like PLP dependent transferase superfamily protein	CDT	4	8	77	0.386276	0.527075	0.684457	A	C	MODERATE,MODIFIER,MODIFIER,MODIFIER	missense_variant,downstream_gene_variant,downstream_gene_variant,downstream_gene_variant	cgd2_30,cgd2_20,cgd2_40,cgd2_50
	CM000430	75634	gene_region	cgd2_330	74688	76295	notchless	CDT	18	19	183	1.73824	1.2518	1.6267	C	T	MODERATE,MODIFIER,MODIFIER,MODIFIER,MODIFIER	missense_variant,upstream_gene_variant,upstream_gene_variant,downstream_gene_variant,downstream_gene_variant	cgd2_330,cgd2_320,cgd2_340,cgd2_300,cgd2_310
	CM000430	79255	gene_region	cgd2_340	76810	80520	signal peptide%2C large protein	CDT	4	14	70	0.386276	0.922382	0.622233	A	G	MODERATE,MODIFIER,MODIFIER,MODIFIER,MODIFIER,MODIFIER	missense_variant,upstream_gene_variant,downstream_gene_variant,downstream_gene_variant,downstream_gene_variant,downstream_gene_variant	cgd2_340,cgd2_320,cgd2_330,cgd2_350,cgd2_360,cgd2_370
	CM000430	727810	gene_region	cgd2_3450	726677	727831	ubiquitin C-terminal hydrolase of the cysteine proteinase fold	CDT	12	16	258	1.15883	1.05415	2.29337	T	C	LOW,MODIFIER,MODIFIER,MODIFIER,MODIFIER	synonymous_variant,upstream_gene_variant,upstream_gene_variant,upstream_gene_variant,downstream_gene_variant	cgd2_3450,cgd2_3440,cgd2_3460,cgd2_3480,cgd2_3470
	CM000430	729396	gene_region	cgd2_3460	728246	730456	C- terminal region conserved%2C zinc finger%2C myb DNA binding domain	CDT	8	7	249	0.772551	0.461191	2.21337	C	T	MODERATE,MODIFIER,MODIFIER,MODIFIER,MODIFIER	missense_variant,upstream_gene_variant,upstream_gene_variant,downstream_gene_variant,downstream_gene_variant	cgd2_3460,cgd2_3440,cgd2_3480,cgd2_3450,cgd2_3470
	CM000430	746442	gene_region	cgd2_3530	745761	747386	possible RNA binding motif%2C signal peptide	CDT	5	9	41	0.482845	0.59296	0.364451	C	T	LOW,MODIFIER,MODIFIER,MODIFIER	synonymous_variant,upstream_gene_variant,upstream_gene_variant,downstream_gene_variant	cgd2_3530,cgd2_3520,cgd2_3540,cgd2_3510
	CM000430	746444	gene_region	cgd2_3530	745761	747386	possible RNA binding motif%2C signal peptide	CDT	5	9	41	0.482845	0.59296	0.364451	C	T	MODERATE,MODIFIER,MODIFIER,MODIFIER	missense_variant,upstream_gene_variant,upstream_gene_variant,downstream_gene_variant	cgd2_3530,cgd2_3520,cgd2_3540,cgd2_3510
	CM000430	746447	gene_region	cgd2_3530	745761	747386	possible RNA binding motif%2C signal peptide	CDT	5	9	46	0.482845	0.59296	0.408896	C	T	MODERATE,MODIFIER,MODIFIER,MODIFIER	missense_variant,upstream_gene_variant,upstream_gene_variant,downstream_gene_variant	cgd2_3530,cgd2_3520,cgd2_3540,cgd2_3510
	CM000430	949375	gene_region	cgd2_4240	947618	952084	P-type ATpase3 cation transport ATpase%2C signal peptide	CDT	16	18	420	1.5451	1.18592	3.7334	T	C	LOW,MODIFIER,MODIFIER,MODIFIER	synonymous_variant,upstream_gene_variant,upstream_gene_variant,downstream_gene_variant	cgd2_4240,cgd2_4220,cgd2_4230,cgd2_4250
MUC*	CM000430	97151	gene_region	cgd2_450	96619	97167	signal peptide%2C serine proline rich%2C possible low mw mucin glycoprotein locus of 6 genes	CDT	6	9	66	0.579413	0.59296	0.586677	C	T	MODERATE,MODIFIER,MODIFIER,MODIFIER,MODIFIER	missense_variant,upstream_gene_variant,downstream_gene_variant,downstream_gene_variant,downstream_gene_variant	cgd2_450,cgd2_470,cgd2_420,cgd2_430,cgd2_440
MUC*	CM000430	97112	gene_region	cgd2_450	96619	97167	signal peptide%2C serine proline rich%2C possible low mw mucin glycoprotein locus of 6 genes	CDT	3	7	79	0.289707	0.461191	0.702235	C	T	MODERATE,MODIFIER,MODIFIER,MODIFIER,MODIFIER	missense_variant,upstream_gene_variant,downstream_gene_variant,downstream_gene_variant,downstream_gene_variant	cgd2_450,cgd2_470,cgd2_420,cgd2_430,cgd2_440
SKSR	CM000431	3242	gene_region	cgd3_10	2886	6047	conserved hypothetical protein	CDT	4	7	49	0.386276	0.461191	0.435563	T	C	MODERATE,MODIFIER	missense_variant,upstream_gene_variant	cgd3_10,cgd3_20
	CM000431	316384	gene_region	cgd3_1100	315211	316602	hypothetical protein	CDT	16	25	177	1.5451	1.64711	1.57336	A	G	MODERATE,MODIFIER,MODIFIER,MODIFIER,MODIFIER	missense_variant,upstream_gene_variant,upstream_gene_variant,upstream_gene_variant,downstream_gene_variant	cgd3_1100,cgd3_1070,cgd3_1080,cgd3_1090,cgd3_1110
	CM000431	322631	gene_region	cgd3_1110	316698	328244	P-type ATpase fused to two adenyl cyclase domains and 21 predicted transmembrane regions	CDT	17	16	126	1.64167	1.05415	1.12002	A	C	MODERATE	missense_variant	cgd3_1110
	CM000431	324620	gene_region	cgd3_1110	316698	328244	P-type ATpase fused to two adenyl cyclase domains and 21 predicted transmembrane regions	CDT	14	10	171	1.35196	0.658844	1.52003	T	G	MODERATE,MODIFIER	missense_variant,downstream_gene_variant	cgd3_1110,cgd3_1120
	CM000431	349615	gene_region	cgd3_1180	347128	358734	hypothetical protein	CDT	5	5	57	0.482845	0.329422	0.506676	C	T	LOW	synonymous_variant	cgd3_1180
	CM000431	382538	gene_region	cgd3_1340	380837	382603	NMD3p like protein involved in nonsense mediated decay	CDT	13	13	163	1.2554	0.856497	1.44891	C	T	MODERATE,MODIFIER,MODIFIER,MODIFIER,MODIFIER	missense_variant,upstream_gene_variant,upstream_gene_variant,upstream_gene_variant,downstream_gene_variant	cgd3_1340,cgd3_1320,cgd3_1350,cgd3_1360,cgd3_1330
	CM000431	458150	gene_region	cgd3_1690	457903	458892	conserved hypothetical protein	CDT	15	41	82	1.44853	2.70126	0.728902	A	G	MODERATE,MODIFIER,MODIFIER,MODIFIER,MODIFIER	missense_variant,upstream_gene_variant,upstream_gene_variant,downstream_gene_variant,downstream_gene_variant	cgd3_1690,cgd3_1700,cgd3_1710,cgd3_1660,cgd3_1680
	CM000431	43421	gene_region	cgd3_190	41835	43697	latent transforming growth factor beta binding protein like (3F865)	CDT	8	6	4	0.772551	0.395306	0.0355562	G	T	MODERATE,MODIFIER,MODIFIER,MODIFIER,MODIFIER,MODIFIER	missense_variant,upstream_gene_variant,downstream_gene_variant,downstream_gene_variant,downstream_gene_variant,downstream_gene_variant	cgd3_190,cgd3_180,cgd3_160,cgd3_170,cgd3_200,cgd3_210
	CM000431	42775	gene_region	cgd3_190	41835	43697	latent transforming growth factor beta binding protein like (3F865)	CDT	12	15	92	1.15883	0.988266	0.817792	ATTGTTGT	ATTGT	MODERATE,MODIFIER,MODIFIER,MODIFIER,MODIFIER,MODIFIER	conservative_inframe_deletion,upstream_gene_variant,downstream_gene_variant,downstream_gene_variant,downstream_gene_variant,downstream_gene_variant	cgd3_190,cgd3_180,cgd3_160,cgd3_170,cgd3_200,cgd3_210
	CM000431	44922	gene_region	cgd3_200	44658	45866	zfwd1 protein%2C CCCH like RNA binding domain fused to WD repeats	CDT	45	78	401	4.3456	5.13898	3.56451	T	C	LOW,MODIFIER,MODIFIER,MODIFIER,MODIFIER	synonymous_variant,upstream_gene_variant,upstream_gene_variant,downstream_gene_variant,downstream_gene_variant	cgd3_200,cgd3_180,cgd3_190,cgd3_170,cgd3_210
	CM000431	61137	gene_region	cgd3_230	53934	62207	conserved hypothetical protein	CDT	4	7	37	0.386276	0.461191	0.328895	A	C	MODERATE,MODIFIER,MODIFIER	missense_variant,downstream_gene_variant,downstream_gene_variant	cgd3_230,cgd3_240,cgd3_250
	CM000431	66179	gene_region	cgd3_250	63983	66301	protein serine/threonine phosphatase alpha	CDT	28	36	151	2.70393	2.37184	1.34225	C	T	LOW,MODIFIER,MODIFIER,MODIFIER	synonymous_variant,upstream_gene_variant,downstream_gene_variant,downstream_gene_variant	cgd3_250,cgd3_240,cgd3_230,cgd3_260
	CM000431	74042	gene_region	cgd3_270	72411	75803	hypothetical protein	CDT	7	22	75	0.675982	1.44946	0.666679	T	C	LOW,MODIFIER,MODIFIER	synonymous_variant,upstream_gene_variant,upstream_gene_variant	cgd3_270,cgd3_260,cgd3_280
	CM000431	709530	gene_region	cgd3_2840	709422	710252	FmRP interacting protein like%2C contains 2 C2H2 zinc fingers involved in RNA metabolism	CDT	10	14	30	0.965689	0.922382	0.266671	G	A	MODERATE,MODIFIER,MODIFIER,MODIFIER,MODIFIER,MODIFIER,MODIFIER,MODIFIER	missense_variant,upstream_gene_variant,upstream_gene_variant,upstream_gene_variant,downstream_gene_variant,downstream_gene_variant,downstream_gene_variant,downstream_gene_variant	cgd3_2840,cgd3_2800,cgd3_2810,cgd3_2830,cgd3_2820,cgd3_2850,cgd3_2860,cgd3_2870
	CM000431	883279	gene_region	cgd3_3520	881241	884060	putative sodium/calcium cation exchanger having 12 transmembrane domains and signal peptide	CDT	31	35	224	2.99364	2.30595	1.99115	T	G	MODERATE,MODIFIER,MODIFIER,MODIFIER,MODIFIER,MODIFIER,MODIFIER	missense_variant,upstream_gene_variant,upstream_gene_variant,upstream_gene_variant,upstream_gene_variant,downstream_gene_variant,downstream_gene_variant	cgd3_3520,cgd3_3490,cgd3_3530,cgd3_3540,cgd3_3550,cgd3_3500,cgd3_3510
	CM000431	894959	gene_region	cgd3_3570	892814	897439	conserved hypothetical protein	CDT	12	39	624	1.15883	2.56949	5.54677	G	T	MODERATE,MODIFIER,MODIFIER	missense_variant,upstream_gene_variant,downstream_gene_variant	cgd3_3570,cgd3_3560,cgd3_3580
	CM000431	894943	gene_region	cgd3_3570	892814	897439	conserved hypothetical protein	CDT	13	42	619	1.2554	2.76714	5.50232	G	A	LOW,MODIFIER,MODIFIER	synonymous_variant,upstream_gene_variant,downstream_gene_variant	cgd3_3570,cgd3_3560,cgd3_3580
	CM000431	894124	gene_region	cgd3_3570	892814	897439	conserved hypothetical protein	CDT	19	44	510	1.83481	2.89891	4.53341	G	A	LOW,MODIFIER,MODIFIER,MODIFIER	synonymous_variant,upstream_gene_variant,downstream_gene_variant,downstream_gene_variant	cgd3_3570,cgd3_3560,cgd3_3550,cgd3_3580
	CM000431	926278	gene_region	cgd3_3700	925770	928115	hypothetical protein	CDT	6	21	44	0.579413	1.38357	0.391118	A	G	MODERATE,MODIFIER,MODIFIER,MODIFIER,MODIFIER	missense_variant,upstream_gene_variant,upstream_gene_variant,upstream_gene_variant,downstream_gene_variant	cgd3_3700,cgd3_3690,cgd3_3710,cgd3_3720,cgd3_3680
	CM000431	953196	gene_region	cgd3_3830	952626	954404	hypothetical protein	CDT	3	4	20	0.289707	0.263538	0.177781	T	C	LOW,MODIFIER,MODIFIER,MODIFIER,MODIFIER	synonymous_variant,upstream_gene_variant,upstream_gene_variant,downstream_gene_variant,downstream_gene_variant	cgd3_3830,cgd3_3810,cgd3_3840,cgd3_3800,cgd3_3820
	CM000431	112471	gene_region	cgd3_400	111116	113851	hypothetical protein	CDT	15	27	32	1.44853	1.77888	0.28445	C	T	LOW,MODIFIER,MODIFIER	synonymous_variant,upstream_gene_variant,upstream_gene_variant	cgd3_400,cgd3_390,cgd3_410
	CM000431	112340	gene_region	cgd3_400	111116	113851	hypothetical protein	CDT	15	30	58	1.44853	1.97653	0.515565	G	A	MODERATE,MODIFIER,MODIFIER,MODIFIER	missense_variant,upstream_gene_variant,upstream_gene_variant,downstream_gene_variant	cgd3_400,cgd3_390,cgd3_410,cgd3_380
	CM000431	113651	gene_region	cgd3_400	111116	113851	hypothetical protein	CDT	10	20	45	0.965689	1.31769	0.400007	T	C	LOW,MODIFIER,MODIFIER	synonymous_variant,upstream_gene_variant,upstream_gene_variant	cgd3_400,cgd3_390,cgd3_410
	CM000431	148254	gene_region	cgd3_490	147172	148470	putative fucose translocator with 8 transmembrane domains%2C within locus of 3 paralogous genes	CDT	31	30	146	2.99364	1.97653	1.2978	A	G	LOW,MODIFIER,MODIFIER,MODIFIER,MODIFIER,MODIFIER	synonymous_variant,upstream_gene_variant,upstream_gene_variant,upstream_gene_variant,downstream_gene_variant,downstream_gene_variant	cgd3_490,cgd3_470,cgd3_500,cgd3_510,cgd3_480,cgd3_520
	CM000431	150139	gene_region	cgd3_500	148958	150142	putative fucose translocator with 8 transmembrane domains%2C within locus of 3 paralogous genes	CDT	18	10	104	1.73824	0.658844	0.924461	C	T	LOW,MODIFIER,MODIFIER,MODIFIER,MODIFIER	synonymous_variant,upstream_gene_variant,downstream_gene_variant,downstream_gene_variant,downstream_gene_variant	cgd3_500,cgd3_510,cgd3_480,cgd3_490,cgd3_520
	CM000431	149521	gene_region	cgd3_500	148958	150142	putative fucose translocator with 8 transmembrane domains%2C within locus of 3 paralogous genes	CDT	34	32	179	3.28334	2.1083	1.59114	A	T	LOW,MODIFIER,MODIFIER,MODIFIER,MODIFIER	synonymous_variant,upstream_gene_variant,downstream_gene_variant,downstream_gene_variant,downstream_gene_variant	cgd3_500,cgd3_510,cgd3_480,cgd3_490,cgd3_520
	CM000431	156467	gene_region	cgd3_530	155559	162416	large hypothetical protein with signal peptide	CDT	33	49	255	3.18677	3.22834	2.26671	T	C	LOW,MODIFIER,MODIFIER	synonymous_variant,upstream_gene_variant,downstream_gene_variant	cgd3_530,cgd3_520,cgd3_510
MUC*	CM000431	252062	gene_region	cgd3_720	218067	253157	very large probable mucin%2C 11700 aa long protein with signal peptide and pronounced Thr repeat (308 aa long)	CDT	7	6	52	0.675982	0.395306	0.46223	G	A	LOW,MODIFIER,MODIFIER	synonymous_variant,upstream_gene_variant,downstream_gene_variant	cgd3_720,cgd3_730,cgd3_740
MUC*	CM000431	247369	gene_region	cgd3_720	218067	253157	very large probable mucin%2C 11700 aa long protein with signal peptide and pronounced Thr repeat (308 aa long)	CDT	3	10	191	0.289707	0.658844	1.69781	C	T	MODERATE	missense_variant	cgd3_720
	CM000431	268618	gene_region	cgd3_810	267695	270655	hypothetical protein	CDT	11	26	44	1.06226	1.71299	0.391118	A	G	LOW,MODIFIER,MODIFIER,MODIFIER,MODIFIER	synonymous_variant,upstream_gene_variant,downstream_gene_variant,downstream_gene_variant,downstream_gene_variant	cgd3_810,cgd3_780,cgd3_790,cgd3_800,cgd3_820
	CM000432	273594	gene_region	cgd4_1010	270169	275757	hypothetical protein	CDT	5	7	16	0.482845	0.461191	0.142225	C	A	LOW,MODIFIER,MODIFIER,MODIFIER	synonymous_variant,upstream_gene_variant,upstream_gene_variant,downstream_gene_variant	cgd4_1010,cgd4_1000,cgd4_1020,cgd4_990
	CM000432	400548	gene_region	cgd4_1590	397563	404375	chromodomain-helicase-DNA-binding'multidomain chromatin protein with the following architecture: chromo-bromo-chromo-SNF2 ATpase'	CDT	11	8	24	1.06226	0.527075	0.213337	G	A	MODERATE	missense_variant	cgd4_1590
	CM000432	410258	gene_region	cgd4_1610	409604	411409	Ser/Thr protein kinase	CDT	12	10	101	1.15883	0.658844	0.897794	T	A	LOW,MODIFIER,MODIFIER,MODIFIER	synonymous_variant,downstream_gene_variant,downstream_gene_variant,downstream_gene_variant	cgd4_1610,cgd4_1600,cgd4_1620,cgd4_1625
	CM000432	425772	gene_region	cgd4_1690	422712	427415	myosin	CDT	2	3	24	0.193138	0.197653	0.213337	A	C	MODERATE,MODIFIER,MODIFIER,MODIFIER,MODIFIER	missense_variant,upstream_gene_variant,upstream_gene_variant,upstream_gene_variant,downstream_gene_variant	cgd4_1690,cgd4_1670,cgd4_1680,cgd4_1710,cgd4_1700
	CM000432	434618	gene_region	cgd4_1710	430700	435100	Low complexity protein	CDT	12	24	45	1.15883	1.58123	0.400007	T	C	MODERATE,MODIFIER,MODIFIER,MODIFIER	missense_variant,upstream_gene_variant,upstream_gene_variant,downstream_gene_variant	cgd4_1710,cgd4_1700,cgd4_1720,cgd4_1730
	CM000432	434704	gene_region	cgd4_1710	430700	435100	Low complexity protein	CDT	6	25	62	0.579413	1.64711	0.551121	C	A	MODERATE,MODIFIER,MODIFIER,MODIFIER	missense_variant,upstream_gene_variant,upstream_gene_variant,downstream_gene_variant	cgd4_1710,cgd4_1700,cgd4_1720,cgd4_1730
	CM000432	444778	gene_region	cgd4_1760	443625	445610	hypothetical protein with 2 transmembrane domains	CDT	6	7	36	0.579413	0.461191	0.320006	C	T	MODERATE,MODIFIER,MODIFIER,MODIFIER,MODIFIER,MODIFIER	missense_variant,upstream_gene_variant,upstream_gene_variant,downstream_gene_variant,downstream_gene_variant,downstream_gene_variant	cgd4_1760,cgd4_1750,cgd4_1780,cgd4_1740,cgd4_1770,cgd4_1790
	CM000432	443796	gene_region	cgd4_1760	443625	445610	hypothetical protein with 2 transmembrane domains	CDT	7	9	45	0.675982	0.59296	0.400007	G	T	MODERATE,MODIFIER,MODIFIER,MODIFIER,MODIFIER,MODIFIER	missense_variant,upstream_gene_variant,upstream_gene_variant,upstream_gene_variant,downstream_gene_variant,downstream_gene_variant	cgd4_1760,cgd4_1730,cgd4_1750,cgd4_1780,cgd4_1740,cgd4_1770
	CM000432	443773	gene_region	cgd4_1760	443625	445610	hypothetical protein with 2 transmembrane domains	CDT	6	7	44	0.579413	0.461191	0.391118	G	T	MODERATE,MODIFIER,MODIFIER,MODIFIER,MODIFIER,MODIFIER	missense_variant,upstream_gene_variant,upstream_gene_variant,upstream_gene_variant,downstream_gene_variant,downstream_gene_variant	cgd4_1760,cgd4_1730,cgd4_1750,cgd4_1780,cgd4_1740,cgd4_1770
	CM000432	443735	gene_region	cgd4_1760	443625	445610	hypothetical protein with 2 transmembrane domains	CDT	8	13	43	0.772551	0.856497	0.382229	G	T	MODERATE,MODIFIER,MODIFIER,MODIFIER,MODIFIER,MODIFIER	missense_variant,upstream_gene_variant,upstream_gene_variant,upstream_gene_variant,downstream_gene_variant,downstream_gene_variant	cgd4_1760,cgd4_1730,cgd4_1750,cgd4_1780,cgd4_1740,cgd4_1770
	CM000432	602674	gene_region	cgd4_2620	602366	603340	hypothetical protein	CDT	13	12	103	1.2554	0.790613	0.915572	T	C	MODERATE,MODIFIER,MODIFIER,MODIFIER,MODIFIER,MODIFIER,MODIFIER,MODIFIER,MODIFIER	missense_variant,upstream_gene_variant,upstream_gene_variant,upstream_gene_variant,upstream_gene_variant,upstream_gene_variant,downstream_gene_variant,downstream_gene_variant,downstream_gene_variant	cgd4_2620,cgd4_2590,cgd4_2600,cgd4_2630,cgd4_2640,cgd4_2650,cgd4_2580,cgd4_2610,cgd4_2660
	CM000432	610276	gene_region	cgd4_2670	608425	618810	FRP1 like protein involved in DNA repair with a FAT domain and a phosphatidylinositol kinase domain at the C-terminus	CDT	10	24	36	0.965689	1.58123	0.320006	A	G	MODERATE,MODIFIER,MODIFIER	missense_variant,upstream_gene_variant,downstream_gene_variant	cgd4_2670,cgd4_2660,cgd4_2650
	CM000432	611710	gene_region	cgd4_2670	608425	618810	FRP1 like protein involved in DNA repair with a FAT domain and a phosphatidylinositol kinase domain at the C-terminus	CDT	11	17	89	1.06226	1.12003	0.791125	A	G	MODERATE,MODIFIER,MODIFIER	missense_variant,upstream_gene_variant,downstream_gene_variant	cgd4_2670,cgd4_2660,cgd4_2650
	CM000432	888939	gene_region	cgd4_3670	887736	889142	uncharacterized low complexity protein	CDT	9	10	14	0.86912	0.658844	0.124447	G	A	MODERATE,MODIFIER,MODIFIER,MODIFIER,MODIFIER	missense_variant,upstream_gene_variant,upstream_gene_variant,downstream_gene_variant,downstream_gene_variant	cgd4_3670,cgd4_3680,cgd4_3690,cgd4_3650,cgd4_3660
	CM000432	973112	gene_region	cgd4_3960	972685	973158	hypothetical protein	CDT	9	20	45	0.86912	1.31769	0.400007	G	A	MODERATE,MODIFIER,MODIFIER,MODIFIER	missense_variant,upstream_gene_variant,downstream_gene_variant,downstream_gene_variant	cgd4_3960,cgd4_3980,cgd4_3950,cgd4_3970
	CM000432	1021773	gene_region	cgd4_4160	1021737	1023107	possible carboxypeptidase	CDT	5	19	64	0.482845	1.2518	0.568899	GK	G	HIGH,HIGH,MODIFIER,MODIFIER,MODIFIER,MODIFIER,MODIFIER,MODIFIER,MODIFIER,MODIFIER,MODIFIER,MODIFIER,MODIFIER,MODIFIER	frameshift_variant,frameshift_variant,upstream_gene_variant,upstream_gene_variant,upstream_gene_variant,upstream_gene_variant,upstream_gene_variant,upstream_gene_variant,upstream_gene_variant,upstream_gene_variant,downstream_gene_variant,downstream_gene_variant,downstream_gene_variant,downstream_gene_variant	cgd4_4160,cgd4_4160,cgd4_4140,cgd4_4140,cgd4_4170,cgd4_4170,cgd4_4180,cgd4_4180,cgd4_4190,cgd4_4190,cgd4_4150,cgd4_4150,cgd4_4200,cgd4_4200
	CM000432	1033615	gene_region	cgd4_4220	1029346	1034490	hypothetical protein	CDT	5	8	69	0.482845	0.527075	0.613344	G	A	LOW,MODIFIER,MODIFIER,MODIFIER	synonymous_variant,upstream_gene_variant,downstream_gene_variant,downstream_gene_variant	cgd4_4220,cgd4_4230,cgd4_4210,cgd4_4240
	CM000432	1084283	gene_region	cgd4_4440	1081550	1085584	hypothetical protein	CDT	12	8	94	1.15883	0.527075	0.83557	A	C	MODERATE,MODIFIER,MODIFIER,MODIFIER,MODIFIER,MODIFIER	missense_variant,upstream_gene_variant,upstream_gene_variant,upstream_gene_variant,downstream_gene_variant,downstream_gene_variant	cgd4_4440,cgd4_4410,cgd4_4450,cgd4_4460,cgd4_4420,cgd4_4430
	CM000432	1083811	gene_region	cgd4_4440	1081550	1085584	hypothetical protein	CDT	10	17	73	0.965689	1.12003	0.6489	T	C	LOW,MODIFIER,MODIFIER,MODIFIER,MODIFIER,MODIFIER	synonymous_variant,upstream_gene_variant,upstream_gene_variant,upstream_gene_variant,downstream_gene_variant,downstream_gene_variant	cgd4_4440,cgd4_4410,cgd4_4450,cgd4_4460,cgd4_4420,cgd4_4430
	CM000432	111864	gene_region	cgd4_450	107852	115123	very large low complexity protein	CDT	5	14	17	0.482845	0.922382	0.151114	A	T	MODERATE,MODIFIER,MODIFIER	missense_variant,upstream_gene_variant,downstream_gene_variant	cgd4_450,cgd4_460,cgd4_440
	CM000432	193561	gene_region	cgd4_700	192796	194085	conserved protein of possible plant or bacterial origin	CDT	26	44	542	2.51079	2.89891	4.81786	C	T	LOW,MODIFIER,MODIFIER,MODIFIER,MODIFIER	synonymous_variant,upstream_gene_variant,downstream_gene_variant,downstream_gene_variant,downstream_gene_variant	cgd4_700,cgd4_730,cgd4_690,cgd4_710,cgd4_720
	CM000433	242605	gene_region	cgd5_1000	241048	243159	hypothetical protein	CDT	8	21	408	0.772551	1.38357	3.62673	C	T	LOW,MODIFIER,MODIFIER,MODIFIER	synonymous_variant,upstream_gene_variant,downstream_gene_variant,downstream_gene_variant	cgd5_1000,cgd5_1010,cgd5_990,cgd5_1020
	CM000433	297069	gene_region	cgd5_1360	297063	303134	superfamily I helicase	CDT	10	15	268	0.965689	0.988266	2.38226	TA	TAA	HIGH,MODIFIER,MODIFIER,MODIFIER,MODIFIER,MODIFIER,MODIFIER	frameshift_variant,upstream_gene_variant,upstream_gene_variant,upstream_gene_variant,downstream_gene_variant,downstream_gene_variant,downstream_gene_variant	cgd5_1360,cgd5_1300,cgd5_1310,cgd5_1350,cgd5_1320,cgd5_1330,cgd5_1340
	CM000433	308006	gene_region	cgd5_1400	308003	308701	hypothetical protein	CDT	6	17	140	0.579413	1.12003	1.24447	TA	T	HIGH,MODIFIER,MODIFIER,MODIFIER,MODIFIER,MODIFIER,MODIFIER	frameshift_variant,upstream_gene_variant,upstream_gene_variant,upstream_gene_variant,downstream_gene_variant,downstream_gene_variant,downstream_gene_variant	cgd5_1400,cgd5_1360,cgd5_1380,cgd5_1410,cgd5_1370,cgd5_1390,cgd5_1420
	CM000433	414625	gene_region	cgd5_1960	414502	415851	enolase (2-phosphoglycerate dehydratase)	CDT	15	12	212	1.44853	0.790613	1.88448	G	A	LOW,MODIFIER,MODIFIER,MODIFIER,MODIFIER,MODIFIER	synonymous_variant,upstream_gene_variant,downstream_gene_variant,downstream_gene_variant,downstream_gene_variant,downstream_gene_variant	cgd5_1960,cgd5_1940,cgd5_1950,cgd5_1970,cgd5_1980,cgd5_1990
*	CM000433	427911	gene_region	cgd5_2020	427901	429142	extracellular protein	CDT	19	21	49	1.83481	1.38357	0.435563	T	C	MODERATE,MODIFIER,MODIFIER,MODIFIER,MODIFIER,MODIFIER	missense_variant,upstream_gene_variant,upstream_gene_variant,upstream_gene_variant,downstream_gene_variant,downstream_gene_variant	cgd5_2020,cgd5_2000,cgd5_2030,cgd5_2050,cgd5_2010,cgd5_2040
	CM000433	492422	gene_region	cgd5_2290	492420	493628	hypothetical protein with signal peptide	CDT	6	8	27	0.579413	0.527075	0.240004	A	C	HIGH,MODIFIER,MODIFIER,MODIFIER,MODIFIER,MODIFIER,MODIFIER	stop_lost&splice_region_variant,upstream_gene_variant,upstream_gene_variant,upstream_gene_variant,upstream_gene_variant,downstream_gene_variant,downstream_gene_variant	cgd5_2290,cgd5_2260,cgd5_2280,cgd5_2300,cgd5_2310,cgd5_2265,cgd5_2270
	CM000433	75707	gene_region	cgd5_260	73969	76446	hypothetical protein	CDT	9	10	11	0.86912	0.658844	0.0977795	C	T	MODERATE,MODIFIER,MODIFIER,MODIFIER	missense_variant,upstream_gene_variant,downstream_gene_variant,downstream_gene_variant	cgd5_260,cgd5_270,cgd5_280,cgd5_290
	CM000433	75705	gene_region	cgd5_260	73969	76446	hypothetical protein	CDT	9	10	11	0.86912	0.658844	0.0977795	T	A	MODERATE,MODIFIER,MODIFIER,MODIFIER	missense_variant,upstream_gene_variant,downstream_gene_variant,downstream_gene_variant	cgd5_260,cgd5_270,cgd5_280,cgd5_290
	CM000433	75710	gene_region	cgd5_260	73969	76446	hypothetical protein	CDT	9	10	11	0.86912	0.658844	0.0977795	C	G	MODERATE,MODIFIER,MODIFIER,MODIFIER	missense_variant,upstream_gene_variant,downstream_gene_variant,downstream_gene_variant	cgd5_260,cgd5_270,cgd5_280,cgd5_290
	CM000433	75708	gene_region	cgd5_260	73969	76446	hypothetical protein	CDT	9	10	11	0.86912	0.658844	0.0977795	C	T	LOW,MODIFIER,MODIFIER,MODIFIER	synonymous_variant,upstream_gene_variant,downstream_gene_variant,downstream_gene_variant	cgd5_260,cgd5_270,cgd5_280,cgd5_290
	CM000433	76471	gene_region	cgd5_270	76468	77607	Unc45-like TPR repeat containing protein	CDT	3	12	7	0.289707	0.790613	0.0622233	T	A	MODERATE,MODIFIER,MODIFIER,MODIFIER,MODIFIER	missense_variant,upstream_gene_variant,downstream_gene_variant,downstream_gene_variant,downstream_gene_variant	cgd5_270,cgd5_300,cgd5_260,cgd5_280,cgd5_290
	CM000433	78467	gene_region	cgd5_280	77637	78599	signal peptide containing protein with 6 transmembrane domains	CDT	3	38	4	0.289707	2.50361	0.0355562	T	G	MODERATE,MODIFIER,MODIFIER,MODIFIER,MODIFIER,MODIFIER	missense_variant,upstream_gene_variant,downstream_gene_variant,downstream_gene_variant,downstream_gene_variant,downstream_gene_variant	cgd5_280,cgd5_300,cgd5_260,cgd5_270,cgd5_290,cgd5_310
	CM000433	78466	gene_region	cgd5_280	77637	78599	signal peptide containing protein with 6 transmembrane domains	CDT	3	38	4	0.289707	2.50361	0.0355562	G	T	MODERATE,MODIFIER,MODIFIER,MODIFIER,MODIFIER,MODIFIER	missense_variant,upstream_gene_variant,downstream_gene_variant,downstream_gene_variant,downstream_gene_variant,downstream_gene_variant	cgd5_280,cgd5_300,cgd5_260,cgd5_270,cgd5_290,cgd5_310
	CM000433	78592	gene_region	cgd5_280	77637	78599	signal peptide containing protein with 6 transmembrane domains	CDT	3	14	3	0.289707	0.922382	0.0266671	G	T	MODERATE,MODIFIER,MODIFIER,MODIFIER,MODIFIER,MODIFIER	missense_variant,upstream_gene_variant,downstream_gene_variant,downstream_gene_variant,downstream_gene_variant,downstream_gene_variant	cgd5_280,cgd5_300,cgd5_260,cgd5_270,cgd5_290,cgd5_310
	CM000433	78593	gene_region	cgd5_280	77637	78599	signal peptide containing protein with 6 transmembrane domains	CDT	3	14	5	0.289707	0.922382	0.0444452	G	T	MODERATE,MODIFIER,MODIFIER,MODIFIER,MODIFIER,MODIFIER	missense_variant,upstream_gene_variant,downstream_gene_variant,downstream_gene_variant,downstream_gene_variant,downstream_gene_variant	cgd5_280,cgd5_300,cgd5_260,cgd5_270,cgd5_290,cgd5_310
	CM000433	630003	gene_region	cgd5_2830	623111	630019	chorein/VPS13 like protein involved in vacuolar transport	CDT	9	7	89	0.86912	0.461191	0.791125	AT	A	HIGH,MODIFIER	frameshift_variant,upstream_gene_variant	cgd5_2830,cgd5_2840
	CM000433	630319	gene_region	cgd5_2840	630171	638108	hypothetical protein with 4 transmembrane domains near carboxy terminus	CDT	10	27	122	0.965689	1.77888	1.08446	C	T	MODERATE,MODIFIER	missense_variant,downstream_gene_variant	cgd5_2840,cgd5_2830
	CM000433	78920	gene_region	cgd5_290	78908	79669	hypothetical protein%2C 6 transmembrane domains	CDT	9	26	48	0.86912	1.71299	0.426674	CA	C	HIGH,MODIFIER,MODIFIER,MODIFIER,MODIFIER,MODIFIER	frameshift_variant,upstream_gene_variant,upstream_gene_variant,downstream_gene_variant,downstream_gene_variant,downstream_gene_variant	cgd5_290,cgd5_280,cgd5_300,cgd5_260,cgd5_270,cgd5_310
	CM000433	710254	gene_region	cgd5_3130	709549	723891	large hypothetical protein with 8 or more transmembrane domains	CDT	4	11	276	0.386276	0.724728	2.45338	A	G	LOW,MODIFIER,MODIFIER	synonymous_variant,upstream_gene_variant,downstream_gene_variant	cgd5_3130,cgd5_3110,cgd5_3120
	CM000433	747404	gene_region	cgd5_3210	745520	749296	large hypothetical protein with signal peptide	CDT	7	27	110	0.675982	1.77888	0.977795	T	G	MODERATE,MODIFIER,MODIFIER,MODIFIER	missense_variant,upstream_gene_variant,downstream_gene_variant,downstream_gene_variant	cgd5_3210,cgd5_3220,cgd5_3200,cgd5_3230
MUC	CM000433	92125	gene_region	cgd5_340	91231	92199	signal peptide containing protein with threonine stretches%2Cpossible mucin	CDT	16	71	168	1.5451	4.67779	1.49336	TN	T	HIGH,HIGH,HIGH,HIGH,MODIFIER,MODIFIER,MODIFIER,MODIFIER,MODIFIER,MODIFIER,MODIFIER,MODIFIER,MODIFIER,MODIFIER,MODIFIER,MODIFIER,MODIFIER,MODIFIER,MODIFIER,MODIFIER	frameshift_variant,frameshift_variant,frameshift_variant,frameshift_variant,upstream_gene_variant,upstream_gene_variant,upstream_gene_variant,upstream_gene_variant,upstream_gene_variant,upstream_gene_variant,upstream_gene_variant,upstream_gene_variant,upstream_gene_variant,upstream_gene_variant,upstream_gene_variant,upstream_gene_variant,downstream_gene_variant,downstream_gene_variant,downstream_…	cgd5_340,cgd5_340,cgd5_340,cgd5_340,cgd5_330,cgd5_330,cgd5_330,cgd5_330,cgd5_350,cgd5_350,cgd5_350,cgd5_350,cgd5_370,cgd5_370,cgd5_370,cgd5_370,cgd5_360,cgd5_360,cgd5_360,cgd5_360
	CM000433	95029	gene_region	cgd5_360	94611	95807	conserved protein with 2 transmembrane domain	CDT	14	50	93	1.35196	3.29422	0.826681	T	C	MODERATE,MODIFIER,MODIFIER,MODIFIER,MODIFIER,MODIFIER,MODIFIER	missense_variant,upstream_gene_variant,upstream_gene_variant,downstream_gene_variant,downstream_gene_variant,downstream_gene_variant,downstream_gene_variant	cgd5_360,cgd5_330,cgd5_370,cgd5_340,cgd5_350,cgd5_380,cgd5_390
	CM000433	95235	gene_region	cgd5_360	94611	95807	conserved protein with 2 transmembrane domain	CDT	14	68	111	1.35196	4.48014	0.986684	A	T	MODERATE,MODIFIER,MODIFIER,MODIFIER,MODIFIER,MODIFIER,MODIFIER	missense_variant,upstream_gene_variant,upstream_gene_variant,downstream_gene_variant,downstream_gene_variant,downstream_gene_variant,downstream_gene_variant	cgd5_360,cgd5_330,cgd5_370,cgd5_340,cgd5_350,cgd5_380,cgd5_390
	CM000433	854495	gene_region	cgd5_3670	854010	855224	hypothetical protein	CDT	2	12	119	0.193138	0.790613	1.0578	A	G	MODERATE,MODIFIER,MODIFIER,MODIFIER,MODIFIER,MODIFIER,MODIFIER,MODIFIER	missense_variant,upstream_gene_variant,upstream_gene_variant,downstream_gene_variant,downstream_gene_variant,downstream_gene_variant,downstream_gene_variant,downstream_gene_variant	cgd5_3670,cgd5_3650,cgd5_3680,cgd5_3630,cgd5_3640,cgd5_3660,cgd5_3690,cgd5_3700
	CM000433	98121	gene_region	cgd5_380	97990	98604	hypothetical protein	CDT	4	14	53	0.386276	0.922382	0.471119	T	C	MODERATE,MODIFIER,MODIFIER,MODIFIER,MODIFIER	missense_variant,upstream_gene_variant,downstream_gene_variant,downstream_gene_variant,downstream_gene_variant	cgd5_380,cgd5_360,cgd5_350,cgd5_370,cgd5_390
	CM000433	100025	gene_region	cgd5_390	99856	102948	putative eukaryotic translation initiation factor 3	CDT	5	19	111	0.482845	1.2518	0.986684	C	A	MODERATE,MODIFIER,MODIFIER,MODIFIER,MODIFIER	missense_variant,upstream_gene_variant,upstream_gene_variant,upstream_gene_variant,downstream_gene_variant	cgd5_390,cgd5_360,cgd5_380,cgd5_400,cgd5_370
	CM000433	106291	gene_region	cgd5_400	103909	106923	protein with 4 PHD domains plus a SET domain and associated cysteine cluster at the C-terminus	CDT	3	5	48	0.289707	0.329422	0.426674	G	A	MODERATE,MODIFIER,MODIFIER,MODIFIER	missense_variant,upstream_gene_variant,upstream_gene_variant,downstream_gene_variant	cgd5_400,cgd5_390,cgd5_420,cgd5_410
	CM000433	919027	gene_region	cgd5_4000	917062	919095	hypothetical protein	CDT	6	11	14	0.579413	0.724728	0.124447	G	A	MODERATE,MODIFIER,MODIFIER,MODIFIER,MODIFIER	missense_variant,upstream_gene_variant,upstream_gene_variant,downstream_gene_variant,downstream_gene_variant	cgd5_4000,cgd5_4010,cgd5_4030,cgd5_3990,cgd5_4020
	CM000433	918561	gene_region	cgd5_4000	917062	919095	hypothetical protein	CDT	10	17	20	0.965689	1.12003	0.177781	A	T	LOW,MODIFIER,MODIFIER,MODIFIER,MODIFIER	synonymous_variant,upstream_gene_variant,upstream_gene_variant,downstream_gene_variant,downstream_gene_variant	cgd5_4000,cgd5_4010,cgd5_4030,cgd5_3990,cgd5_4020
	CM000433	988239	gene_region	cgd5_4300	987858	989942	hypothetical protein with 3 transmembrane domains near C-terminus	CDT	8	17	9	0.772551	1.12003	0.0800014	C	G	MODERATE,MODIFIER,MODIFIER,MODIFIER,MODIFIER,MODIFIER	missense_variant,upstream_gene_variant,upstream_gene_variant,upstream_gene_variant,downstream_gene_variant,downstream_gene_variant	cgd5_4300,cgd5_4290,cgd5_4320,cgd5_4330,cgd5_4280,cgd5_4310
	CM000433	988293	gene_region	cgd5_4300	987858	989942	hypothetical protein with 3 transmembrane domains near C-terminus	CDT	10	21	14	0.965689	1.38357	0.124447	C	T	LOW,MODIFIER,MODIFIER,MODIFIER,MODIFIER,MODIFIER	synonymous_variant,upstream_gene_variant,upstream_gene_variant,upstream_gene_variant,downstream_gene_variant,downstream_gene_variant	cgd5_4300,cgd5_4290,cgd5_4320,cgd5_4330,cgd5_4280,cgd5_4310
	CM000433	1017072	gene_region	cgd5_4430	1015520	1018672	WD40 repeat protein	CDT	7	20	55	0.675982	1.31769	0.488898	G	T	MODERATE,MODIFIER,MODIFIER,MODIFIER,MODIFIER	missense_variant,upstream_gene_variant,upstream_gene_variant,downstream_gene_variant,downstream_gene_variant	cgd5_4430,cgd5_4410,cgd5_4450,cgd5_4420,cgd5_4440
	CM000433	1017347	gene_region	cgd5_4430	1015520	1018672	WD40 repeat protein	CDT	8	24	72	0.772551	1.58123	0.640011	A	G	LOW,MODIFIER,MODIFIER,MODIFIER,MODIFIER	synonymous_variant,upstream_gene_variant,upstream_gene_variant,downstream_gene_variant,downstream_gene_variant	cgd5_4430,cgd5_4410,cgd5_4450,cgd5_4420,cgd5_4440
	CM000433	1042040	gene_region	cgd5_4490	1034616	1042691	hypothetical protein	CDT	5	20	206	0.482845	1.31769	1.83114	C	T	MODERATE,MODIFIER,MODIFIER,MODIFIER	missense_variant,upstream_gene_variant,downstream_gene_variant,downstream_gene_variant	cgd5_4490,cgd5_4520,cgd5_4500,cgd5_4510
	CM000433	1042458	gene_region	cgd5_4490	1034616	1042691	hypothetical protein	CDT	10	19	359	0.965689	1.2518	3.19117	G	C	MODERATE,MODIFIER,MODIFIER,MODIFIER	missense_variant,upstream_gene_variant,downstream_gene_variant,downstream_gene_variant	cgd5_4490,cgd5_4520,cgd5_4500,cgd5_4510
	CM000433	1042637	gene_region	cgd5_4490	1034616	1042691	hypothetical protein	CDT	4	7	93	0.386276	0.461191	0.826681	T	G	MODERATE,MODIFIER,MODIFIER,MODIFIER	missense_variant,upstream_gene_variant,downstream_gene_variant,downstream_gene_variant	cgd5_4490,cgd5_4520,cgd5_4500,cgd5_4510
	CM000433	1042517	gene_region	cgd5_4490	1034616	1042691	hypothetical protein	CDT	7	14	262	0.675982	0.922382	2.32893	G	C	MODERATE,MODIFIER,MODIFIER,MODIFIER	missense_variant,upstream_gene_variant,downstream_gene_variant,downstream_gene_variant	cgd5_4490,cgd5_4520,cgd5_4500,cgd5_4510
	CM000433	1042635	gene_region	cgd5_4490	1034616	1042691	hypothetical protein	CDT	3	6	94	0.289707	0.395306	0.83557	C	T	LOW,MODIFIER,MODIFIER,MODIFIER	synonymous_variant,upstream_gene_variant,downstream_gene_variant,downstream_gene_variant	cgd5_4490,cgd5_4520,cgd5_4500,cgd5_4510
	CM000433	1042606	gene_region	cgd5_4490	1034616	1042691	hypothetical protein	CDT	4	11	86	0.386276	0.724728	0.764458	C	T	MODERATE,MODIFIER,MODIFIER,MODIFIER	missense_variant,upstream_gene_variant,downstream_gene_variant,downstream_gene_variant	cgd5_4490,cgd5_4520,cgd5_4500,cgd5_4510
	CM000433	1042605	gene_region	cgd5_4490	1034616	1042691	hypothetical protein	CDT	4	11	89	0.386276	0.724728	0.791125	A	C	MODERATE,MODIFIER,MODIFIER,MODIFIER	missense_variant,upstream_gene_variant,downstream_gene_variant,downstream_gene_variant	cgd5_4490,cgd5_4520,cgd5_4500,cgd5_4510
	CM000433	1034714	gene_region	cgd5_4490	1034616	1042691	hypothetical protein	CDT	18	24	62	1.73824	1.58123	0.551121	TCACAC	TCAC	HIGH,MODIFIER	frameshift_variant,upstream_gene_variant	cgd5_4490,cgd5_4480
	CM000433	1042853	gene_region	cgd5_4500	1042849	1044048	possible vacuolar protein sorting associated protein (VPS)	CDT	9	6	7	0.86912	0.395306	0.0622233	GC	G	HIGH,MODIFIER,MODIFIER,MODIFIER	frameshift_variant,upstream_gene_variant,upstream_gene_variant,downstream_gene_variant	cgd5_4500,cgd5_4490,cgd5_4520,cgd5_4510
MEDLE	CM000433	1074603	gene_region	cgd5_4600	1074263	1074997	conserved hypothetical protein	CDT	8	21	27	0.772551	1.38357	0.240004	C	T	MODERATE,MODIFIER,MODIFIER,MODIFIER	missense_variant,upstream_gene_variant,downstream_gene_variant,downstream_gene_variant	cgd5_4600,cgd5_4610,cgd5_4580,cgd5_4590
MEDLE	CM000433	1074621	gene_region	cgd5_4600	1074263	1074997	conserved hypothetical protein	CDT	8	22	8	0.772551	1.44946	0.0711124	G	A	MODERATE,MODIFIER,MODIFIER,MODIFIER	missense_variant,upstream_gene_variant,downstream_gene_variant,downstream_gene_variant	cgd5_4600,cgd5_4610,cgd5_4580,cgd5_4590
MEDLE	CM000433	1074651	gene_region	cgd5_4600	1074263	1074997	conserved hypothetical protein	CDT	7	20	2	0.675982	1.31769	0.0177781	C	T	MODERATE,MODIFIER,MODIFIER,MODIFIER	missense_variant,upstream_gene_variant,downstream_gene_variant,downstream_gene_variant	cgd5_4600,cgd5_4610,cgd5_4580,cgd5_4590
MEDLE	CM000433	1074602	gene_region	cgd5_4600	1074263	1074997	conserved hypothetical protein	CDT	8	22	27	0.772551	1.44946	0.240004	G	A	MODERATE,MODIFIER,MODIFIER,MODIFIER	missense_variant,upstream_gene_variant,downstream_gene_variant,downstream_gene_variant	cgd5_4600,cgd5_4610,cgd5_4580,cgd5_4590
MEDLE	CM000433	1074657	gene_region	cgd5_4600	1074263	1074997	conserved hypothetical protein	CDT	7	19	2	0.675982	1.2518	0.0177781	T	C	MODERATE,MODIFIER,MODIFIER,MODIFIER	missense_variant,upstream_gene_variant,downstream_gene_variant,downstream_gene_variant	cgd5_4600,cgd5_4610,cgd5_4580,cgd5_4590
MEDLE	CM000433	1074652	gene_region	cgd5_4600	1074263	1074997	conserved hypothetical protein	CDT	7	20	2	0.675982	1.31769	0.0177781	G	A	LOW,MODIFIER,MODIFIER,MODIFIER	synonymous_variant,upstream_gene_variant,downstream_gene_variant,downstream_gene_variant	cgd5_4600,cgd5_4610,cgd5_4580,cgd5_4590
	CM000433	134526	gene_region	cgd5_540	133781	135501	hypothetical protein	CDT	3	5	32	0.289707	0.329422	0.28445	C	CA	HIGH,MODIFIER,MODIFIER,MODIFIER,MODIFIER	frameshift_variant,upstream_gene_variant,upstream_gene_variant,downstream_gene_variant,downstream_gene_variant	cgd5_540,cgd5_530,cgd5_550,cgd5_520,cgd5_525
	CM000433	140753	gene_region	cgd5_560	139851	141758	hypothetical protein	CDT	7	25	69	0.675982	1.64711	0.613344	G	T	MODERATE,MODIFIER,MODIFIER,MODIFIER,MODIFIER	missense_variant,upstream_gene_variant,upstream_gene_variant,downstream_gene_variant,downstream_gene_variant	cgd5_560,cgd5_570,cgd5_580,cgd5_550,cgd5_590
	CM000433	142697	gene_region	cgd5_570	142317	142724	hypothetical protein%2C 5 transmembrane domains near N-terminus	CDT	8	33	19	0.772551	2.17419	0.168892	CTT	CT	HIGH,MODIFIER,MODIFIER,MODIFIER,MODIFIER,MODIFIER	frameshift_variant,upstream_gene_variant,upstream_gene_variant,upstream_gene_variant,downstream_gene_variant,downstream_gene_variant	cgd5_570,cgd5_560,cgd5_580,cgd5_600,cgd5_550,cgd5_590
	CM000433	200807	gene_region	cgd5_810	199808	206824	leucine-rich repeat protein	CDT	37	72	307	3.57305	4.74368	2.72894	T	C	LOW,MODIFIER,MODIFIER	synonymous_variant,upstream_gene_variant,downstream_gene_variant	cgd5_810,cgd5_800,cgd5_790
	CM000433	215293	gene_region	cgd5_860	215099	215695	hypothetical protein	CDT	11	24	104	1.06226	1.58123	0.924461	G	A	MODERATE,MODIFIER,MODIFIER,MODIFIER,MODIFIER,MODIFIER,MODIFIER	missense_variant,upstream_gene_variant,upstream_gene_variant,downstream_gene_variant,downstream_gene_variant,downstream_gene_variant,downstream_gene_variant	cgd5_860,cgd5_830,cgd5_890,cgd5_840,cgd5_850,cgd5_870,cgd5_880
	CM000433	217849	gene_region	cgd5_880	217373	218512	VirR/VirH family protein	CDT	11	25	232	1.06226	1.64711	2.06226	C	G	MODERATE,MODIFIER,MODIFIER,MODIFIER,MODIFIER,MODIFIER,MODIFIER	missense_variant,upstream_gene_variant,upstream_gene_variant,upstream_gene_variant,upstream_gene_variant,downstream_gene_variant,downstream_gene_variant	cgd5_880,cgd5_860,cgd5_870,cgd5_890,cgd5_900,cgd5_840,cgd5_850
	CM000433	234374	gene_region	cgd5_980	234117	234917	hypothetical protein	CDT	25	32	59	2.41422	2.1083	0.524454	T	C	MODERATE,MODIFIER,MODIFIER,MODIFIER,MODIFIER,MODIFIER,MODIFIER	missense_variant,upstream_gene_variant,upstream_gene_variant,upstream_gene_variant,upstream_gene_variant,downstream_gene_variant,downstream_gene_variant	cgd5_980,cgd5_940,cgd5_960,cgd5_970,cgd5_990,cgd5_930,cgd5_950
	CM000434	289392	gene_region	cgd6_1180	289177	296403	large protein with signal peptide	CDT	22	16	81	2.12452	1.05415	0.720013	A	C	MODERATE,MODIFIER,MODIFIER,MODIFIER	missense_variant,upstream_gene_variant,upstream_gene_variant,downstream_gene_variant	cgd6_1180,cgd6_1160,cgd6_1170,cgd6_1150
	CM000434	533445	gene_region	cgd6_2240	529715	534145	protein with N-terminal apicomplexan-specific globular domain plus PHD domain	CDT	10	14	64	0.965689	0.922382	0.568899	A	G	MODERATE,MODIFIER,MODIFIER,MODIFIER,MODIFIER	missense_variant,upstream_gene_variant,upstream_gene_variant,downstream_gene_variant,downstream_gene_variant	cgd6_2240,cgd6_2260,cgd6_2270,cgd6_2230,cgd6_2250
	CM000434	84984	gene_region	cgd6_350	84560	85126	hypothetical protein	CDT	5	4	24	0.482845	0.263538	0.213337	G	T	MODERATE,MODIFIER,MODIFIER,MODIFIER,MODIFIER,MODIFIER,MODIFIER	missense_variant,upstream_gene_variant,downstream_gene_variant,downstream_gene_variant,downstream_gene_variant,downstream_gene_variant,downstream_gene_variant	cgd6_350,cgd6_330,cgd6_320,cgd6_340,cgd6_360,cgd6_380,cgd6_390
	CM000434	85005	gene_region	cgd6_350	84560	85126	hypothetical protein	CDT	3	3	15	0.289707	0.197653	0.133336	G	T	MODERATE,MODIFIER,MODIFIER,MODIFIER,MODIFIER,MODIFIER,MODIFIER	missense_variant,upstream_gene_variant,downstream_gene_variant,downstream_gene_variant,downstream_gene_variant,downstream_gene_variant,downstream_gene_variant	cgd6_350,cgd6_330,cgd6_320,cgd6_340,cgd6_360,cgd6_380,cgd6_390
	CM000434	84990	gene_region	cgd6_350	84560	85126	hypothetical protein	CDT	5	4	22	0.482845	0.263538	0.195559	G	T	MODERATE,MODIFIER,MODIFIER,MODIFIER,MODIFIER,MODIFIER,MODIFIER	missense_variant,upstream_gene_variant,downstream_gene_variant,downstream_gene_variant,downstream_gene_variant,downstream_gene_variant,downstream_gene_variant	cgd6_350,cgd6_330,cgd6_320,cgd6_340,cgd6_360,cgd6_380,cgd6_390
	CM000434	826425	gene_region	cgd6_3530	824880	826769	hypothetical protein with possible 4 or more transmembrane domains	CDT	5	6	33	0.482845	0.395306	0.293339	A	G	LOW,MODIFIER,MODIFIER,MODIFIER,MODIFIER	synonymous_variant,upstream_gene_variant,upstream_gene_variant,upstream_gene_variant,upstream_gene_variant	cgd6_3530,cgd6_3520,cgd6_3540,cgd6_3550,cgd6_3560
	CM000434	832665	gene_region	cgd6_3570	832488	835220	myotubularin related protein 1%2C C-terminus protein tyrosine/serine phosphatase%2C catalytic domain	CDT	3	7	70	0.289707	0.461191	0.622233	G	A	LOW,MODIFIER,MODIFIER,MODIFIER,MODIFIER,MODIFIER,MODIFIER	synonymous_variant,upstream_gene_variant,upstream_gene_variant,downstream_gene_variant,downstream_gene_variant,downstream_gene_variant,downstream_gene_variant	cgd6_3570,cgd6_3565,cgd6_3580,cgd6_3540,cgd6_3550,cgd6_3560,cgd6_3590
	CM000434	838754	gene_region	cgd6_3600	838583	839332	hypothetical protein	CDT	36	45	193	3.47648	2.9648	1.71559	A	C	MODERATE,MODIFIER,MODIFIER,MODIFIER,MODIFIER,MODIFIER	missense_variant,upstream_gene_variant,upstream_gene_variant,upstream_gene_variant,downstream_gene_variant,downstream_gene_variant	cgd6_3600,cgd6_3570,cgd6_3590,cgd6_3610,cgd6_3580,cgd6_3620
	CM000434	868043	gene_region	cgd6_3720	867366	868211	pyrroline-5-carboxylate reductase	CDT	11	10	57	1.06226	0.658844	0.506676	A	G	MODERATE,MODIFIER,MODIFIER,MODIFIER,MODIFIER,MODIFIER	missense_variant,upstream_gene_variant,upstream_gene_variant,upstream_gene_variant,downstream_gene_variant,downstream_gene_variant	cgd6_3720,cgd6_3690,cgd6_3715,cgd6_3730,cgd6_3680,cgd6_3710
	CM000434	89190	gene_region	cgd6_380	89178	89621	hypothetical protein with signal peptide and 4 transmembrane domains%2C possible apicomplexan conserved	CDT	2	19	77	0.193138	1.2518	0.684457	AG	A	HIGH,MODIFIER,MODIFIER,MODIFIER,MODIFIER	frameshift_variant,upstream_gene_variant,upstream_gene_variant,downstream_gene_variant,downstream_gene_variant	cgd6_380,cgd6_350,cgd6_360,cgd6_390,cgd6_400
	CM000434	920767	gene_region	cgd6_3950	919118	922003	uncharacterized protein	CDT	5	11	24	0.482845	0.724728	0.213337	G	T	MODERATE,MODIFIER,MODIFIER,MODIFIER	missense_variant,upstream_gene_variant,upstream_gene_variant,downstream_gene_variant	cgd6_3950,cgd6_3940,cgd6_3960,cgd6_3970
	CM000434	1040460	gene_region	cgd6_4400	1039879	1042038	proline-tRNA synthetase	CDT	25	30	262	2.41422	1.97653	2.32893	A	G	LOW,MODIFIER,MODIFIER,MODIFIER	synonymous_variant,upstream_gene_variant,downstream_gene_variant,downstream_gene_variant	cgd6_4400,cgd6_4390,cgd6_4380,cgd6_4410
	CM000434	1060298	gene_region	cgd6_4460	1053014	1060690	large protein with ARM repeats	CDT	36	58	376	3.47648	3.8213	3.34228	A	G	LOW,MODIFIER	synonymous_variant,downstream_gene_variant	cgd6_4460,cgd6_4470
	CM000434	102492	gene_region	cgd6_450	101705	102787	hypothetical protein	CDT	4	11	45	0.386276	0.724728	0.400007	GAAT	G	MODERATE,MODIFIER,MODIFIER,MODIFIER,MODIFIER,MODIFIER,MODIFIER	disruptive_inframe_deletion,upstream_gene_variant,upstream_gene_variant,downstream_gene_variant,downstream_gene_variant,downstream_gene_variant,downstream_gene_variant	cgd6_450,cgd6_420,cgd6_480,cgd6_430,cgd6_440,cgd6_460,cgd6_470
	CM000434	1083271	gene_region	cgd6_4550	1082874	1085639	UBP_znfinger+UBA	CDT	22	14	366	2.12452	0.922382	3.25339	G	A	MODERATE,MODIFIER,MODIFIER,MODIFIER	missense_variant,upstream_gene_variant,downstream_gene_variant,downstream_gene_variant	cgd6_4550,cgd6_4540,cgd6_4530,cgd6_4560
	CM000434	103735	gene_region	cgd6_460	103183	103758	hypothetical protein	CDT	2	3	7	0.193138	0.197653	0.0622233	TGG	TG	HIGH,MODIFIER,MODIFIER,MODIFIER,MODIFIER,MODIFIER,MODIFIER	frameshift_variant,upstream_gene_variant,upstream_gene_variant,downstream_gene_variant,downstream_gene_variant,downstream_gene_variant,downstream_gene_variant	cgd6_460,cgd6_450,cgd6_480,cgd6_430,cgd6_440,cgd6_470,cgd6_490
	CM000434	1143880	gene_region	cgd6_4800	1143594	1144913	hypothetical protein	CDT	18	22	274	1.73824	1.44946	2.4356	C	A	MODERATE,MODIFIER,MODIFIER,MODIFIER,MODIFIER,MODIFIER	missense_variant,upstream_gene_variant,upstream_gene_variant,upstream_gene_variant,upstream_gene_variant,downstream_gene_variant	cgd6_4800,cgd6_4790,cgd6_4810,cgd6_4820,cgd6_4830,cgd6_4780
	CM000434	125644	gene_region	cgd6_540	125644	128484	Ser/Thr protein kinase	CDT	15	33	11	1.44853	2.17419	0.0977795	T	A	HIGH,MODIFIER,MODIFIER,MODIFIER	stop_lost&splice_region_variant,upstream_gene_variant,upstream_gene_variant,downstream_gene_variant	cgd6_540,cgd6_530,cgd6_550,cgd6_520
	CM000434	125646	gene_region	cgd6_540	125644	128484	Ser/Thr protein kinase	CDT	15	31	10	1.44853	2.04242	0.0888905	A	T	HIGH,MODIFIER,MODIFIER,MODIFIER	stop_lost&splice_region_variant,upstream_gene_variant,upstream_gene_variant,downstream_gene_variant	cgd6_540,cgd6_530,cgd6_550,cgd6_520
	CM000434	125647	gene_region	cgd6_540	125644	128484	Ser/Thr protein kinase	CDT	14	31	10	1.35196	2.04242	0.0888905	T	A	MODERATE,MODIFIER,MODIFIER,MODIFIER	missense_variant,upstream_gene_variant,upstream_gene_variant,downstream_gene_variant	cgd6_540,cgd6_530,cgd6_550,cgd6_520
INSU	CM000434	1326524	gene_region	cgd6_5510	1325091	1326563	telomeric insulinase-like protease with signal peptide	CDT	7	9	7	0.675982	0.59296	0.0622233	A	C	MODERATE,MODIFIER,MODIFIER	missense_variant,upstream_gene_variant,downstream_gene_variant	cgd6_5510,cgd6_5500,cgd6_5520
INSU	CM000434	1326406	gene_region	cgd6_5510	1325091	1326563	telomeric insulinase-like protease with signal peptide	CDT	10	11	31	0.965689	0.724728	0.27556	C	A	MODERATE,MODIFIER,MODIFIER	missense_variant,upstream_gene_variant,downstream_gene_variant	cgd6_5510,cgd6_5500,cgd6_5520
INSU	CM000434	1326525	gene_region	cgd6_5510	1325091	1326563	telomeric insulinase-like protease with signal peptide	CDT	7	9	7	0.675982	0.59296	0.0622233	C	T	LOW,MODIFIER,MODIFIER	synonymous_variant,upstream_gene_variant,downstream_gene_variant	cgd6_5510,cgd6_5500,cgd6_5520
INSU	CM000434	1326407	gene_region	cgd6_5510	1325091	1326563	telomeric insulinase-like protease with signal peptide	CDT	10	11	31	0.965689	0.724728	0.27556	A	G	MODERATE,MODIFIER,MODIFIER	missense_variant,upstream_gene_variant,downstream_gene_variant	cgd6_5510,cgd6_5500,cgd6_5520
INSU	CM000434	1326749	gene_region	cgd6_5520	1326748	1328460	peptidase'insulinase like peptidase'	CDT	3	9	12	0.289707	0.59296	0.106669	T	A	HIGH,MODIFIER,MODIFIER	stop_lost&splice_region_variant,upstream_gene_variant,upstream_gene_variant	cgd6_5520,cgd6_5500,cgd6_5510
	CM000434	142596	gene_region	cgd6_590	140668	144264	hypothetical protein with possible transmembrane domain or GPI anchor signal at C-terminus	CDT	6	17	42	0.579413	1.12003	0.37334	A	G	LOW,MODIFIER,MODIFIER,MODIFIER	synonymous_variant,upstream_gene_variant,downstream_gene_variant,downstream_gene_variant	cgd6_590,cgd6_600,cgd6_580,cgd6_610
	CM000434	174408	gene_region	cgd6_700	173420	174439	ribonucleotide reductase small subunit	CDT	15	64	19	1.44853	4.2166	0.168892	CG	C	HIGH,MODIFIER,MODIFIER,MODIFIER,MODIFIER	frameshift_variant,upstream_gene_variant,upstream_gene_variant,downstream_gene_variant,downstream_gene_variant	cgd6_700,cgd6_690,cgd6_720,cgd6_680,cgd6_710
	CM000434	209479	gene_region	cgd6_830	206578	215643	conserved hypothetical protein	CDT	12	19	110	1.15883	1.2518	0.977795	GGAAGAAGAAGAAGAAGAAGAAGAAGAAGAAGAAGA	GGAAGAAGAAGAAGAAGAAGAAGAAGAAGAAGA	MODERATE,MODIFIER,MODIFIER	conservative_inframe_deletion,downstream_gene_variant,downstream_gene_variant	cgd6_830,cgd6_810,cgd6_820
	CM000434	208210	gene_region	cgd6_830	206578	215643	conserved hypothetical protein	CDT	24	70	116	2.31765	4.61191	1.03113	CGATGATGATGATGATGATGATGATGATGATGATGATGATGATGATG	CGATGATGATGATGATGATGATGATGATGATGATGATGATGATG	MODERATE,MODIFIER,MODIFIER	conservative_inframe_deletion,downstream_gene_variant,downstream_gene_variant	cgd6_830,cgd6_810,cgd6_820
	CM000435	250500	gene_region	cgd7_1010	244613	262111	very large low complexity protein	CDT	10	17	44	0.965689	1.12003	0.391118	A	T	MODERATE	missense_variant	cgd7_1010
	CM000435	394580	gene_region	cgd7_1550	393422	395944	uncharacterized protein	CDT	26	44	170	2.51079	2.89891	1.51114	G	A	MODERATE,MODIFIER,MODIFIER,MODIFIER,MODIFIER,MODIFIER	missense_variant,upstream_gene_variant,upstream_gene_variant,upstream_gene_variant,downstream_gene_variant,downstream_gene_variant	cgd7_1550,cgd7_1560,cgd7_1570,cgd7_1580,cgd7_1530,cgd7_1540
	CM000435	394190	gene_region	cgd7_1550	393422	395944	uncharacterized protein	CDT	17	39	155	1.64167	2.56949	1.3778	G	A	MODERATE,MODIFIER,MODIFIER,MODIFIER,MODIFIER,MODIFIER	missense_variant,upstream_gene_variant,upstream_gene_variant,upstream_gene_variant,downstream_gene_variant,downstream_gene_variant	cgd7_1550,cgd7_1560,cgd7_1570,cgd7_1580,cgd7_1530,cgd7_1540
	CM000435	396952	gene_region	cgd7_1560	396599	397402	DHHC family palmitoyl transferase with a signal peptide and 4 transmembrane domains	CDT	32	28	180	3.09021	1.84476	1.60003	T	C	LOW,MODIFIER,MODIFIER,MODIFIER,MODIFIER	synonymous_variant,upstream_gene_variant,upstream_gene_variant,downstream_gene_variant,downstream_gene_variant	cgd7_1560,cgd7_1570,cgd7_1580,cgd7_1540,cgd7_1550
	CM000435	406959	gene_region	cgd7_1590	406926	407561	uracil-DNA glycosylase%2C putative	CDT	16	17	70	1.5451	1.12003	0.622233	TAA	TA	HIGH,MODIFIER,MODIFIER	frameshift_variant,downstream_gene_variant,downstream_gene_variant	cgd7_1590,cgd7_1600,cgd7_1610
	CM000435	652842	gene_region	cgd7_2760	651840	659168	separin (caspase fold protease)	CDT	15	39	69	1.44853	2.56949	0.613344	A	G	MODERATE,MODIFIER,MODIFIER	missense_variant,downstream_gene_variant,downstream_gene_variant	cgd7_2760,cgd7_2740,cgd7_2750
	CM000435	922224	gene_region	cgd7_4090	921611	923686	alpha superhelical protein%2C divergent TPR like repeats%2C possible microtubule associated protein	CDT	23	10	110	2.22108	0.658844	0.977795	C	T	MODERATE,MODIFIER,MODIFIER,MODIFIER,MODIFIER	missense_variant,upstream_gene_variant,downstream_gene_variant,downstream_gene_variant,downstream_gene_variant	cgd7_4090,cgd7_4070,cgd7_4060,cgd7_4080,cgd7_4100
	CM000435	930964	gene_region	cgd7_4120	930106	931350	UDP-N-acetylgalactosamine: polypeptide N-acetylgalactosaminyltransferase%2C signal peptide	CDT	12	8	67	1.15883	0.527075	0.595566	T	C	LOW,MODIFIER,MODIFIER,MODIFIER,MODIFIER,MODIFIER	synonymous_variant,upstream_gene_variant,upstream_gene_variant,upstream_gene_variant,downstream_gene_variant,downstream_gene_variant	cgd7_4120,cgd7_4100,cgd7_4110,cgd7_4150,cgd7_4130,cgd7_4140
	CM000435	939873	gene_region	cgd7_4170	938873	939979	ring domain protein%2C possible 4 transmembrane domains	CDT	12	17	108	1.15883	1.12003	0.960017	A	T	MODERATE,MODIFIER,MODIFIER,MODIFIER,MODIFIER	missense_variant,upstream_gene_variant,upstream_gene_variant,downstream_gene_variant,downstream_gene_variant	cgd7_4170,cgd7_4160,cgd7_4180,cgd7_4150,cgd7_4190
	CM000435	941071	gene_region	cgd7_4180	940557	941145	hypothetical protein	CDT	16	10	40	1.5451	0.658844	0.355562	A	G	MODERATE,MODIFIER,MODIFIER,MODIFIER,MODIFIER,MODIFIER	missense_variant,upstream_gene_variant,upstream_gene_variant,upstream_gene_variant,downstream_gene_variant,downstream_gene_variant	cgd7_4180,cgd7_4160,cgd7_4170,cgd7_4200,cgd7_4150,cgd7_4190
	CM000435	969566	gene_region	cgd7_4310	965402	970399	extracellular protein with a signal peptide and 4 SCP domains	CDT	20	10	329	1.93138	0.658844	2.9245	A	G	MODERATE,MODIFIER,MODIFIER,MODIFIER	missense_variant,upstream_gene_variant,upstream_gene_variant,downstream_gene_variant	cgd7_4310,cgd7_4320,cgd7_4330,cgd7_4300
	CM000435	983455	gene_region	cgd7_4340	976093	985821	very large secreted protein%2C signal peptide	CDT	34	43	177	3.28334	2.83303	1.57336	C	T	MODERATE,MODIFIER	missense_variant,downstream_gene_variant	cgd7_4340,cgd7_4350
	CM000435	978526	gene_region	cgd7_4340	976093	985821	very large secreted protein%2C signal peptide	CDT	10	13	138	0.965689	0.856497	1.22669	G	A	LOW,MODIFIER	synonymous_variant,downstream_gene_variant	cgd7_4340,cgd7_4330
	CM000435	985633	gene_region	cgd7_4340	976093	985821	very large secreted protein%2C signal peptide	CDT	20	12	64	1.93138	0.790613	0.568899	A	G	LOW,MODIFIER	synonymous_variant,downstream_gene_variant	cgd7_4340,cgd7_4350
	CM000435	987279	gene_region	cgd7_4350	986082	991064	myosin'unconventional myosin fused to an RCC1 domain (unique)'	CDT	12	17	29	1.15883	1.12003	0.257782	A	G	LOW,MODIFIER,MODIFIER	synonymous_variant,upstream_gene_variant,downstream_gene_variant	cgd7_4350,cgd7_4340,cgd7_4360
	CM000435	1007132	gene_region	cgd7_4470	1006559	1007920	CDC14 phosphatase	CDT	22	17	78	2.12452	1.12003	0.693346	A	G	MODERATE,MODIFIER,MODIFIER,MODIFIER,MODIFIER,MODIFIER,MODIFIER	missense_variant,upstream_gene_variant,downstream_gene_variant,downstream_gene_variant,downstream_gene_variant,downstream_gene_variant,downstream_gene_variant	cgd7_4470,cgd7_4450,cgd7_4430,cgd7_4440,cgd7_4460,cgd7_4480,cgd7_4490
	CM000435	1007366	gene_region	cgd7_4470	1006559	1007920	CDC14 phosphatase	CDT	27	15	114	2.60736	0.988266	1.01335	T	C	LOW,MODIFIER,MODIFIER,MODIFIER,MODIFIER,MODIFIER	synonymous_variant,upstream_gene_variant,downstream_gene_variant,downstream_gene_variant,downstream_gene_variant,downstream_gene_variant	cgd7_4470,cgd7_4450,cgd7_4440,cgd7_4460,cgd7_4480,cgd7_4490
*	CM000435	1013843	gene_region	cgd7_4490	1009802	1014703	signal peptide-containing protein with transmembrane domain	CDT	33	16	67	3.18677	1.05415	0.595566	G	A	LOW,MODIFIER,MODIFIER	synonymous_variant,upstream_gene_variant,upstream_gene_variant	cgd7_4490,cgd7_4480,cgd7_4500
*	CM000435	1013313	gene_region	cgd7_4490	1009802	1014703	signal peptide-containing protein with transmembrane domain	CDT	26	24	124	2.51079	1.58123	1.10224	C	T	MODERATE,MODIFIER,MODIFIER	missense_variant,upstream_gene_variant,upstream_gene_variant	cgd7_4490,cgd7_4480,cgd7_4500
*	CM000435	1014625	gene_region	cgd7_4490	1009802	1014703	signal peptide-containing protein with transmembrane domain	CDT	26	20	90	2.51079	1.31769	0.800014	C	T	MODERATE,MODIFIER,MODIFIER	missense_variant,upstream_gene_variant,downstream_gene_variant	cgd7_4490,cgd7_4500,cgd7_4510
*	CM000435	1014079	gene_region	cgd7_4490	1009802	1014703	signal peptide-containing protein with transmembrane domain	CDT	21	11	68	2.02795	0.724728	0.604455	G	A	LOW,MODIFIER,MODIFIER,MODIFIER	synonymous_variant,upstream_gene_variant,upstream_gene_variant,downstream_gene_variant	cgd7_4490,cgd7_4480,cgd7_4500,cgd7_4510
*	CM000435	1013876	gene_region	cgd7_4490	1009802	1014703	signal peptide-containing protein with transmembrane domain	CDT	42	20	84	4.05589	1.31769	0.74668	T	G	LOW,MODIFIER,MODIFIER	synonymous_variant,upstream_gene_variant,upstream_gene_variant	cgd7_4490,cgd7_4480,cgd7_4500
*	CM000435	1014648	gene_region	cgd7_4490	1009802	1014703	signal peptide-containing protein with transmembrane domain	CDT	27	20	103	2.60736	1.31769	0.915572	A	G	MODERATE,MODIFIER,MODIFIER	missense_variant,upstream_gene_variant,downstream_gene_variant	cgd7_4490,cgd7_4500,cgd7_4510
*	CM000435	1016805	gene_region	cgd7_4500	1016373	1018883	sgnal peptide%2C large secreted protein	CDT	6	13	45	0.579413	0.856497	0.400007	C	T	MODERATE,MODIFIER,MODIFIER	missense_variant,upstream_gene_variant,downstream_gene_variant	cgd7_4500,cgd7_4490,cgd7_4510
*	CM000435	1016788	gene_region	cgd7_4500	1016373	1018883	sgnal peptide%2C large secreted protein	CDT	6	13	51	0.579413	0.856497	0.453341	T	C	MODERATE,MODIFIER,MODIFIER	missense_variant,upstream_gene_variant,downstream_gene_variant	cgd7_4500,cgd7_4490,cgd7_4510
*	CM000435	1016972	gene_region	cgd7_4500	1016373	1018883	sgnal peptide%2C large secreted protein	CDT	5	3	10	0.482845	0.197653	0.0888905	A	G	MODERATE,MODIFIER,MODIFIER	missense_variant,upstream_gene_variant,downstream_gene_variant	cgd7_4500,cgd7_4490,cgd7_4510
*	CM000435	1016925	gene_region	cgd7_4500	1016373	1018883	sgnal peptide%2C large secreted protein	CDT	10	7	14	0.965689	0.461191	0.124447	C	A	MODERATE,MODIFIER,MODIFIER	missense_variant,upstream_gene_variant,downstream_gene_variant	cgd7_4500,cgd7_4490,cgd7_4510
*	CM000435	1016433	gene_region	cgd7_4500	1016373	1018883	sgnal peptide%2C large secreted protein	CDT	23	14	29	2.22108	0.922382	0.257782	A	T	MODERATE,MODIFIER,MODIFIER	missense_variant,upstream_gene_variant,downstream_gene_variant	cgd7_4500,cgd7_4490,cgd7_4510
*	CM000435	1016495	gene_region	cgd7_4500	1016373	1018883	sgnal peptide%2C large secreted protein	CDT	30	19	43	2.89707	1.2518	0.382229	C	T	LOW,MODIFIER,MODIFIER	synonymous_variant,upstream_gene_variant,downstream_gene_variant	cgd7_4500,cgd7_4490,cgd7_4510
*	CM000435	1016467	gene_region	cgd7_4500	1016373	1018883	sgnal peptide%2C large secreted protein	CDT	24	16	32	2.31765	1.05415	0.28445	C	A	MODERATE,MODIFIER,MODIFIER	missense_variant,upstream_gene_variant,downstream_gene_variant	cgd7_4500,cgd7_4490,cgd7_4510
*	CM000435	1020534	gene_region	cgd7_4510	1019069	1023847	ATP-binding cassette%2C sub-family C (CFTR/MRP)%2C member 2	CDT	12	21	74	1.15883	1.38357	0.657789	C	T	MODERATE,MODIFIER,MODIFIER	missense_variant,downstream_gene_variant,downstream_gene_variant	cgd7_4510,cgd7_4500,cgd7_4520
*	CM000435	1020551	gene_region	cgd7_4510	1019069	1023847	ATP-binding cassette%2C sub-family C (CFTR/MRP)%2C member 2	CDT	13	18	73	1.2554	1.18592	0.6489	T	C	LOW,MODIFIER,MODIFIER	synonymous_variant,downstream_gene_variant,downstream_gene_variant	cgd7_4510,cgd7_4500,cgd7_4520
*	CM000435	1021019	gene_region	cgd7_4510	1019069	1023847	ATP-binding cassette%2C sub-family C (CFTR/MRP)%2C member 2	CDT	28	26	168	2.70393	1.71299	1.49336	A	G	LOW,MODIFIER,MODIFIER	synonymous_variant,downstream_gene_variant,downstream_gene_variant	cgd7_4510,cgd7_4500,cgd7_4520
*	CM000435	1020683	gene_region	cgd7_4510	1019069	1023847	ATP-binding cassette%2C sub-family C (CFTR/MRP)%2C member 2	CDT	7	6	150	0.675982	0.395306	1.33336	G	T	LOW,MODIFIER,MODIFIER	synonymous_variant,downstream_gene_variant,downstream_gene_variant	cgd7_4510,cgd7_4500,cgd7_4520
*	CM000435	1020684	gene_region	cgd7_4510	1019069	1023847	ATP-binding cassette%2C sub-family C (CFTR/MRP)%2C member 2	CDT	7	5	150	0.675982	0.329422	1.33336	A	C	MODERATE,MODIFIER,MODIFIER	missense_variant,downstream_gene_variant,downstream_gene_variant	cgd7_4510,cgd7_4500,cgd7_4520
*	CM000435	1021187	gene_region	cgd7_4510	1019069	1023847	ATP-binding cassette%2C sub-family C (CFTR/MRP)%2C member 2	CDT	14	14	112	1.35196	0.922382	0.995573	C	T	LOW,MODIFIER,MODIFIER	synonymous_variant,downstream_gene_variant,downstream_gene_variant	cgd7_4510,cgd7_4500,cgd7_4520
*	CM000435	1020473	gene_region	cgd7_4510	1019069	1023847	ATP-binding cassette%2C sub-family C (CFTR/MRP)%2C member 2	CDT	20	23	74	1.93138	1.51534	0.657789	A	G	LOW,MODIFIER,MODIFIER	synonymous_variant,downstream_gene_variant,downstream_gene_variant	cgd7_4510,cgd7_4500,cgd7_4520
	CM000435	1027776	gene_region	cgd7_4520	1025110	1029291	ABC ATpase (2 ABC domains) with 10 transmembrane domains%2C adjacent duplicated gene	CDT	6	11	55	0.579413	0.724728	0.488898	T	C	MODERATE,MODIFIER,MODIFIER	missense_variant,upstream_gene_variant,upstream_gene_variant	cgd7_4520,cgd7_4510,cgd7_4530
	CM000435	1034219	gene_region	cgd7_4530	1029885	1035560	signal peptide%2C large secreted protein	CDT	25	12	430	2.41422	0.790613	3.82229	A	G	LOW,MODIFIER,MODIFIER,MODIFIER,MODIFIER	synonymous_variant,upstream_gene_variant,upstream_gene_variant,downstream_gene_variant,downstream_gene_variant	cgd7_4530,cgd7_4520,cgd7_4540,cgd7_4550,cgd7_4560
	CM000435	1034270	gene_region	cgd7_4530	1029885	1035560	signal peptide%2C large secreted protein	CDT	31	13	424	2.99364	0.856497	3.76896	T	C	LOW,MODIFIER,MODIFIER,MODIFIER,MODIFIER	synonymous_variant,upstream_gene_variant,upstream_gene_variant,downstream_gene_variant,downstream_gene_variant	cgd7_4530,cgd7_4520,cgd7_4540,cgd7_4550,cgd7_4560
	CM000435	1032288	gene_region	cgd7_4530	1029885	1035560	signal peptide%2C large secreted protein	CDT	21	15	141	2.02795	0.988266	1.25336	G	A	MODERATE,MODIFIER,MODIFIER	missense_variant,upstream_gene_variant,upstream_gene_variant	cgd7_4530,cgd7_4520,cgd7_4540
	CM000435	1034423	gene_region	cgd7_4530	1029885	1035560	signal peptide%2C large secreted protein	CDT	31	28	408	2.99364	1.84476	3.62673	T	C	LOW,MODIFIER,MODIFIER,MODIFIER	synonymous_variant,upstream_gene_variant,downstream_gene_variant,downstream_gene_variant	cgd7_4530,cgd7_4540,cgd7_4550,cgd7_4560
	CM000435	1047072	gene_region	cgd7_4560	1038167	1047415	gigantic extracellular protein with interesting sushi (9x) and archaeal protease type repeats having the domain architecture: signal peptide-CRYPB(3x)-sushi (9x)-archaeoglobus type repeats (2x)	CDT	25	18	252	2.41422	1.18592	2.24004	T	A	MODERATE,MODIFIER,MODIFIER,MODIFIER,MODIFIER	missense_variant,upstream_gene_variant,upstream_gene_variant,upstream_gene_variant,downstream_gene_variant	cgd7_4560,cgd7_4570,cgd7_4580,cgd7_4600,cgd7_4590
	CM000435	1070423	gene_region	cgd7_4720	1070112	1070831	hypothetical protein	CDT	29	37	298	2.8005	2.43772	2.64894	C	T	LOW,MODIFIER,MODIFIER,MODIFIER,MODIFIER,MODIFIER,MODIFIER	synonymous_variant,upstream_gene_variant,upstream_gene_variant,upstream_gene_variant,upstream_gene_variant,downstream_gene_variant,downstream_gene_variant	cgd7_4720,cgd7_4690,cgd7_4710,cgd7_4730,cgd7_4740,cgd7_4700,cgd7_4750
	CM000435	1070281	gene_region	cgd7_4720	1070112	1070831	hypothetical protein	CDT	39	35	192	3.76619	2.30595	1.7067	G	T	MODERATE,MODIFIER,MODIFIER,MODIFIER,MODIFIER,MODIFIER,MODIFIER	missense_variant,upstream_gene_variant,upstream_gene_variant,upstream_gene_variant,upstream_gene_variant,downstream_gene_variant,downstream_gene_variant	cgd7_4720,cgd7_4690,cgd7_4710,cgd7_4730,cgd7_4740,cgd7_4700,cgd7_4750
	CM000435	1072163	gene_region	cgd7_4730	1071695	1072783	RAD23p%2C UB+UBA domains protein	CDT	32	49	153	3.09021	3.22834	1.36002	A	G	MODERATE,MODIFIER,MODIFIER,MODIFIER,MODIFIER,MODIFIER,MODIFIER	missense_variant,upstream_gene_variant,upstream_gene_variant,upstream_gene_variant,downstream_gene_variant,downstream_gene_variant,downstream_gene_variant	cgd7_4730,cgd7_4710,cgd7_4740,cgd7_4760,cgd7_4700,cgd7_4720,cgd7_4750
	CM000435	1150493	gene_region	cgd7_4990	1131455	1151497	ubiquitin ligase with a HECT domain at the C-terminus	CDT	14	24	88	1.35196	1.58123	0.782236	G	T	LOW,MODIFIER,MODIFIER	synonymous_variant,upstream_gene_variant,downstream_gene_variant	cgd7_4990,cgd7_5000,cgd7_5010
	CM000435	1165880	gene_region	cgd7_5040	1164126	1167248	uncharacterized low complexity protein	CDT	31	16	404	2.99364	1.05415	3.59117	G	C	LOW,MODIFIER,MODIFIER,MODIFIER	synonymous_variant,upstream_gene_variant,downstream_gene_variant,downstream_gene_variant	cgd7_5040,cgd7_5050,cgd7_5020,cgd7_5030
	CM000435	1165537	gene_region	cgd7_5040	1164126	1167248	uncharacterized low complexity protein	CDT	19	32	393	1.83481	2.1083	3.4934	T	C	MODERATE,MODIFIER,MODIFIER,MODIFIER	missense_variant,upstream_gene_variant,downstream_gene_variant,downstream_gene_variant	cgd7_5040,cgd7_5050,cgd7_5020,cgd7_5030
	CM000435	1231844	gene_region	cgd7_5380	1231623	1232423	CtIP type zinc knuckle (C2H2)	CDT	21	9	87	2.02795	0.59296	0.773347	A	G	LOW,MODIFIER,MODIFIER,MODIFIER,MODIFIER,MODIFIER,MODIFIER	synonymous_variant,upstream_gene_variant,upstream_gene_variant,upstream_gene_variant,downstream_gene_variant,downstream_gene_variant,downstream_gene_variant	cgd7_5380,cgd7_5350,cgd7_5370,cgd7_5410,cgd7_5360,cgd7_5390,cgd7_5400
	CM000435	1232050	gene_region	cgd7_5380	1231623	1232423	CtIP type zinc knuckle (C2H2)	CDT	10	11	147	0.965689	0.724728	1.30669	T	C	MODERATE,MODIFIER,MODIFIER,MODIFIER,MODIFIER,MODIFIER,MODIFIER	missense_variant,upstream_gene_variant,upstream_gene_variant,upstream_gene_variant,downstream_gene_variant,downstream_gene_variant,downstream_gene_variant	cgd7_5380,cgd7_5350,cgd7_5370,cgd7_5410,cgd7_5360,cgd7_5390,cgd7_5400
	CM000435	1232773	gene_region	cgd7_5390	1232515	1233498	uncharacterized protein	CDT	15	24	186	1.44853	1.58123	1.65336	T	C	MODERATE,MODIFIER,MODIFIER,MODIFIER,MODIFIER,MODIFIER,MODIFIER	missense_variant,upstream_gene_variant,upstream_gene_variant,downstream_gene_variant,downstream_gene_variant,downstream_gene_variant,downstream_gene_variant	cgd7_5390,cgd7_5370,cgd7_5410,cgd7_5360,cgd7_5380,cgd7_5400,cgd7_5420
	CM000435	1237090	gene_region	cgd7_5410	1234761	1237433	WD40 protein	CDT	9	12	223	0.86912	0.790613	1.98226	C	A	MODERATE,MODIFIER,MODIFIER,MODIFIER,MODIFIER,MODIFIER,MODIFIER	missense_variant,upstream_gene_variant,upstream_gene_variant,upstream_gene_variant,upstream_gene_variant,downstream_gene_variant,downstream_gene_variant	cgd7_5410,cgd7_5390,cgd7_5400,cgd7_5430,cgd7_5440,cgd7_5380,cgd7_5420
	CM000435	1244879	gene_region	cgd7_5440	1241880	1251569	very large low complexity protein%2C probably membrane associated	CDT	16	15	205	1.5451	0.988266	1.82225	C	T	LOW,MODIFIER	synonymous_variant,downstream_gene_variant	cgd7_5440,cgd7_5430
	CM000435	1247192	gene_region	cgd7_5440	1241880	1251569	very large low complexity protein%2C probably membrane associated	CDT	6	5	82	0.579413	0.329422	0.728902	G	A	LOW,MODIFIER	synonymous_variant,downstream_gene_variant	cgd7_5440,cgd7_5450
	CM000435	1249138	gene_region	cgd7_5440	1241880	1251569	very large low complexity protein%2C probably membrane associated	CDT	9	7	118	0.86912	0.461191	1.04891	G	A	MODERATE,MODIFIER,MODIFIER	missense_variant,downstream_gene_variant,downstream_gene_variant	cgd7_5440,cgd7_5450,cgd7_5460
	CM000435	1252241	gene_region	cgd7_5450	1251769	1252773	conserved hypothetical protein	CDT	5	12	70	0.482845	0.790613	0.622233	G	C	MODERATE,MODIFIER,MODIFIER,MODIFIER	missense_variant,upstream_gene_variant,downstream_gene_variant,downstream_gene_variant	cgd7_5450,cgd7_5470,cgd7_5440,cgd7_5460
	CM000435	136189	gene_region	cgd7_580	135278	138445	hypothetical protein	CDT	12	13	301	1.15883	0.856497	2.6756	T	A	MODERATE,MODIFIER,MODIFIER,MODIFIER,MODIFIER,MODIFIER	missense_variant,upstream_gene_variant,upstream_gene_variant,upstream_gene_variant,downstream_gene_variant,downstream_gene_variant	cgd7_580,cgd7_560,cgd7_570,cgd7_610,cgd7_590,cgd7_600
	CM000435	139972	gene_region	cgd7_600	139792	140166	hypothetical protein	CDT	8	11	182	0.772551	0.724728	1.61781	C	A	MODERATE,MODIFIER,MODIFIER,MODIFIER,MODIFIER	missense_variant,upstream_gene_variant,upstream_gene_variant,upstream_gene_variant,upstream_gene_variant	cgd7_600,cgd7_580,cgd7_590,cgd7_610,cgd7_620
	CM000435	186932	gene_region	cgd7_790	186643	187002	hypothetical protein	CDT	18	76	96	1.73824	5.00721	0.853349	T	C	MODERATE,MODIFIER,MODIFIER,MODIFIER,MODIFIER,MODIFIER	missense_variant,upstream_gene_variant,upstream_gene_variant,upstream_gene_variant,upstream_gene_variant,downstream_gene_variant	cgd7_790,cgd7_770,cgd7_780,cgd7_800,cgd7_810,cgd7_820
	CM000436	314415	gene_region	cgd8_1180	313919	316417	coronin like WD40 repeat protein	CDT	14	38	168	1.35196	2.50361	1.49336	A	G	MODERATE,MODIFIER,MODIFIER,MODIFIER,MODIFIER	missense_variant,upstream_gene_variant,upstream_gene_variant,downstream_gene_variant,downstream_gene_variant	cgd8_1180,cgd8_1170,cgd8_1200,cgd8_1160,cgd8_1190
	CM000436	331400	gene_region	cgd8_1240	330306	338492	DNA polymerase epsilon catalytic subunit	CDT	15	22	70	1.44853	1.44946	0.622233	C	T	LOW,MODIFIER,MODIFIER	synonymous_variant,upstream_gene_variant,upstream_gene_variant	cgd8_1240,cgd8_1220,cgd8_1230
	CM000436	340486	gene_region	cgd8_1250	338832	342284	SEC24C-like component of COPII coatamer of ER-golgi vesicles	CDT	8	15	114	0.772551	0.988266	1.01335	A	C	MODERATE,MODIFIER,MODIFIER	missense_variant,upstream_gene_variant,downstream_gene_variant	cgd8_1250,cgd8_1260,cgd8_1240
	CM000436	350034	gene_region	cgd8_1270	345686	351709	clathrin heavy chain	CDT	16	22	447	1.5451	1.44946	3.9734	C	T	MODERATE,MODIFIER,MODIFIER,MODIFIER	missense_variant,upstream_gene_variant,downstream_gene_variant,downstream_gene_variant	cgd8_1270,cgd8_1280,cgd8_1260,cgd8_1290
	CM000436	350485	gene_region	cgd8_1270	345686	351709	clathrin heavy chain	CDT	39	47	636	3.76619	3.09657	5.65343	T	C	MODERATE,MODIFIER,MODIFIER,MODIFIER	missense_variant,upstream_gene_variant,upstream_gene_variant,downstream_gene_variant	cgd8_1270,cgd8_1280,cgd8_1300,cgd8_1290
	CM000436	363574	gene_region	cgd8_1320	361624	364335	calpain like thiol protease	CDT	10	4	89	0.965689	0.263538	0.791125	A	G	MODERATE,MODIFIER,MODIFIER,MODIFIER,MODIFIER	missense_variant,upstream_gene_variant,downstream_gene_variant,downstream_gene_variant,downstream_gene_variant	cgd8_1320,cgd8_1310,cgd8_1300,cgd8_1330,cgd8_1340
	CM000436	418047	gene_region	cgd8_1510	413323	418137	large protein with possibly 18 transmembrane domains	CDT	15	19	71	1.44853	1.2518	0.631122	T	A	MODERATE,MODIFIER,MODIFIER	missense_variant,upstream_gene_variant,upstream_gene_variant	cgd8_1510,cgd8_1520,cgd8_1530
	CM000436	419629	gene_region	cgd8_1520	418677	422294	coiled coil protein	CDT	4	6	60	0.386276	0.395306	0.533343	G	A	MODERATE,MODIFIER,MODIFIER	missense_variant,upstream_gene_variant,downstream_gene_variant	cgd8_1520,cgd8_1530,cgd8_1510
	CM000436	419096	gene_region	cgd8_1520	418677	422294	coiled coil protein	CDT	4	12	183	0.386276	0.790613	1.6267	C	T	LOW,MODIFIER,MODIFIER	synonymous_variant,upstream_gene_variant,downstream_gene_variant	cgd8_1520,cgd8_1530,cgd8_1510
	CM000436	528928	gene_region	cgd8_1930	519981	530168	large protein with a GCN1 domain	CDT	5	15	42	0.482845	0.988266	0.37334	T	C	MODERATE,MODIFIER,MODIFIER	missense_variant,upstream_gene_variant,downstream_gene_variant	cgd8_1930,cgd8_1940,cgd8_1950
	CM000436	537610	gene_region	cgd8_1970	537458	539194	NAD kinase involved in polyphosphate metabolism	CDT	14	36	131	1.35196	2.37184	1.16447	T	A	LOW,MODIFIER,MODIFIER,MODIFIER,MODIFIER,MODIFIER	synonymous_variant,upstream_gene_variant,upstream_gene_variant,downstream_gene_variant,downstream_gene_variant,downstream_gene_variant	cgd8_1970,cgd8_1950,cgd8_1990,cgd8_1940,cgd8_1960,cgd8_1980
	CM000436	547800	gene_region	cgd8_2010	547790	548662	span like RimI family protein amino acetyltransferase	CDT	10	23	97	0.965689	1.51534	0.862238	G	A	MODERATE,MODIFIER,MODIFIER,MODIFIER,MODIFIER,MODIFIER	missense_variant,upstream_gene_variant,upstream_gene_variant,downstream_gene_variant,downstream_gene_variant,downstream_gene_variant	cgd8_2010,cgd8_2000,cgd8_2030,cgd8_1990,cgd8_2020,cgd8_2040
	CM000436	839858	gene_region	cgd8_3260	839372	841030	importin alpha subunit	CDT	21	25	172	2.02795	1.64711	1.52892	A	G	LOW,MODIFIER,MODIFIER,MODIFIER,MODIFIER	synonymous_variant,downstream_gene_variant,downstream_gene_variant,downstream_gene_variant,downstream_gene_variant	cgd8_3260,cgd8_3240,cgd8_3250,cgd8_3270,cgd8_3280
	CM000436	901236	gene_region	cgd8_3540	900268	901968	predicted secreted protein	CDT	7	4	180	0.675982	0.263538	1.60003	T	G	MODERATE,MODIFIER,MODIFIER,MODIFIER,MODIFIER	missense_variant,upstream_gene_variant,upstream_gene_variant,downstream_gene_variant,downstream_gene_variant	cgd8_3540,cgd8_3520,cgd8_3530,cgd8_3550,cgd8_3560
	CM000436	1003254	gene_region	cgd8_4020	1001571	1003922	hypothetical protein	CDT	14	8	130	1.35196	0.527075	1.15558	G	A	LOW,MODIFIER,MODIFIER	synonymous_variant,upstream_gene_variant,upstream_gene_variant	cgd8_4020,cgd8_4010,cgd8_4030
	CM000436	1001607	gene_region	cgd8_4020	1001571	1003922	hypothetical protein	CDT	7	6	51	0.675982	0.395306	0.453341	T	A	LOW,MODIFIER,MODIFIER,MODIFIER	synonymous_variant,upstream_gene_variant,upstream_gene_variant,downstream_gene_variant	cgd8_4020,cgd8_4010,cgd8_4030,cgd8_4000
	CM000436	1002840	gene_region	cgd8_4020	1001571	1003922	hypothetical protein	CDT	11	17	201	1.06226	1.12003	1.7867	A	T	LOW,MODIFIER,MODIFIER	synonymous_variant,upstream_gene_variant,upstream_gene_variant	cgd8_4020,cgd8_4010,cgd8_4030
	CM000436	1002243	gene_region	cgd8_4020	1001571	1003922	hypothetical protein	CDT	8	21	149	0.772551	1.38357	1.32447	C	T	LOW,MODIFIER,MODIFIER,MODIFIER	synonymous_variant,upstream_gene_variant,upstream_gene_variant,downstream_gene_variant	cgd8_4020,cgd8_4010,cgd8_4030,cgd8_4000
	CM000436	1002486	gene_region	cgd8_4020	1001571	1003922	hypothetical protein	CDT	9	10	234	0.86912	0.658844	2.08004	G	T	LOW,MODIFIER,MODIFIER,MODIFIER	synonymous_variant,upstream_gene_variant,upstream_gene_variant,downstream_gene_variant	cgd8_4020,cgd8_4010,cgd8_4030,cgd8_4000
	CM000436	1002764	gene_region	cgd8_4020	1001571	1003922	hypothetical protein	CDT	20	18	195	1.93138	1.18592	1.73336	C	T	MODERATE,MODIFIER,MODIFIER	missense_variant,upstream_gene_variant,upstream_gene_variant	cgd8_4020,cgd8_4010,cgd8_4030
	CM000436	1042548	gene_region	cgd8_4170	1039478	1042552	conserved hypothetical protein	CDT	2	10	7	0.193138	0.658844	0.0622233	SC	S	HIGH,HIGH,HIGH,HIGH,MODIFIER,MODIFIER,MODIFIER,MODIFIER,MODIFIER,MODIFIER,MODIFIER,MODIFIER,MODIFIER,MODIFIER,MODIFIER,MODIFIER,MODIFIER,MODIFIER,MODIFIER,MODIFIER	frameshift_variant,frameshift_variant,frameshift_variant&synonymous_variant,frameshift_variant,upstream_gene_variant,upstream_gene_variant,upstream_gene_variant,upstream_gene_variant,downstream_gene_variant,downstream_gene_variant,downstream_gene_variant,downstream_gene_variant,downstream_gene_variant,downstream_gene_variant,downstream_gene_variant,downstream_gene_variant,downstream_gene_variant,…	cgd8_4170,cgd8_4170,cgd8_4170,cgd8_4170,cgd8_4160,cgd8_4160,cgd8_4160,cgd8_4160,cgd8_4180,cgd8_4180,cgd8_4180,cgd8_4180,cgd8_4190,cgd8_4190,cgd8_4190,cgd8_4190,cgd8_4200,cgd8_4200,cgd8_4200,cgd8_4200
	CM000436	1044692	gene_region	cgd8_4190	1044190	1044993	uncharacterized glycine-rich low complexity protein	CDT	3	2	7	0.289707	0.131769	0.0622233	G	A	MODERATE,MODIFIER,MODIFIER,MODIFIER,MODIFIER	missense_variant,upstream_gene_variant,downstream_gene_variant,downstream_gene_variant,downstream_gene_variant	cgd8_4190,cgd8_4180,cgd8_4170,cgd8_4200,cgd8_4210
	CM000436	1198389	gene_region	cgd8_4800	1196276	1198618	SSM4 like ring finger with a forkhead associated (FHA) domain (apicomplexan-specific architecture)	CDT	4	15	95	0.386276	0.988266	0.844459	T	A	MODERATE,MODIFIER,MODIFIER	missense_variant,upstream_gene_variant,upstream_gene_variant	cgd8_4800,cgd8_4790,cgd8_4810
	CM000436	1230889	gene_region	cgd8_4910	1228615	1234425	PAN2 family 3'5' exonuclease%2C UBC hydrolase (inactive) plus nuclease	CDT	24	17	287	2.31765	1.12003	2.55116	G	A	MODERATE,MODIFIER,MODIFIER,MODIFIER,MODIFIER	missense_variant,upstream_gene_variant,upstream_gene_variant,upstream_gene_variant,downstream_gene_variant	cgd8_4910,cgd8_4890,cgd8_4900,cgd8_4920,cgd8_4880
	CM000436	159585	gene_region	cgd8_640	159210	162902	WD40 repeat protein	CDT	7	12	51	0.675982	0.790613	0.453341	G	A	MODERATE,MODIFIER,MODIFIER,MODIFIER	missense_variant,upstream_gene_variant,upstream_gene_variant,downstream_gene_variant	cgd8_640,cgd8_620,cgd8_650,cgd8_630
	CM000436	159860	gene_region	cgd8_640	159210	162902	WD40 repeat protein	CDT	6	14	73	0.579413	0.922382	0.6489	G	A	LOW,MODIFIER,MODIFIER,MODIFIER	synonymous_variant,upstream_gene_variant,upstream_gene_variant,downstream_gene_variant	cgd8_640,cgd8_620,cgd8_650,cgd8_630
*	CM000436	169833	gene_region	cgd8_660	165295	170298	large low complexity protein	CDT	3	5	17	0.289707	0.329422	0.151114	T	C	MODERATE,MODIFIER,MODIFIER	missense_variant,downstream_gene_variant,downstream_gene_variant	cgd8_660,cgd8_670,cgd8_680

## Sheet: 125_common_SNVs
CHROM	START VAR	END VAR	INFO	GENE NAME	POS GENOME PARVUM (Micra)	POS GENOME REF IOWA II CRYPTODB35	STRAIN	GFF_ATTRIBUTES	IMPACT	EFFECT	GENE_IMPACTED
CM000429	130847	130848		cgd1_580	parvum:5681820-5681919;C	SEQ:130798-130897;C	CDT	dynamin-like protein	MODERATE,MODIFIER,MODIFIER,MODIFIER	missense_variant,upstream_gene_variant,downstream_gene_variant,downstream_gene_variant	cgd1_580,cgd1_570,cgd1_560,cgd1_590
CM000429	604007	604008		cgd1_2760	parvum:6154980-6155079;C	SEQ:603958-604057;C	CDT	yyaF/YCHF TRANSFAC/OBG family small GTpase plus RNA binding domain TGS	LOW,MODIFIER,MODIFIER,MODIFIER	synonymous_variant,downstream_gene_variant,downstream_gene_variant,downstream_gene_variant	cgd1_2760,cgd1_2740,cgd1_2750,cgd1_2770
CM000429	702599	702600		cgd1_3190	parvum:6253572-6253671;A	SEQ:702550-702649;A	CDT	hypothetical protein	MODERATE,MODIFIER,MODIFIER,MODIFIER,MODIFIER	missense_variant,upstream_gene_variant,upstream_gene_variant,upstream_gene_variant,downstream_gene_variant	cgd1_3190,cgd1_3170,cgd1_3180,cgd1_3210,cgd1_3200
CM000429	702604	702605		cgd1_3190	parvum:6253577-6253676;A	SEQ:702555-702654;A	CDT	hypothetical protein	LOW,MODIFIER,MODIFIER,MODIFIER,MODIFIER	synonymous_variant,upstream_gene_variant,upstream_gene_variant,upstream_gene_variant,downstream_gene_variant	cgd1_3190,cgd1_3170,cgd1_3180,cgd1_3210,cgd1_3200
CM000429	703070	703071		cgd1_3190	parvum:6254043-6254142;T	SEQ:703021-703120;T	CDT	hypothetical protein	MODERATE,MODIFIER,MODIFIER,MODIFIER,MODIFIER	missense_variant,upstream_gene_variant,upstream_gene_variant,upstream_gene_variant,downstream_gene_variant	cgd1_3190,cgd1_3170,cgd1_3180,cgd1_3210,cgd1_3200
CM000429	715992	715993		cgd1_3230	parvum:6266965-6267064;G	SEQ:715943-716042;G	CDT	protein kinase	MODERATE,MODIFIER,MODIFIER	missense_variant,upstream_gene_variant,downstream_gene_variant	cgd1_3230,cgd1_3220,cgd1_3240
CM000429	723186	723187		cgd1_3240	parvum:6274159-6274258;C	SEQ:723137-723236;C	CDT	large low complexity protein	MODERATE,MODIFIER,MODIFIER	missense_variant,upstream_gene_variant,downstream_gene_variant	cgd1_3240,cgd1_3250,cgd1_3260
CM000429	774006	774007		cgd1_3520	parvum:6324979-6325078;G	SEQ:773957-774056;G	CDT	hypothetical protein	LOW,MODIFIER,MODIFIER,MODIFIER	synonymous_variant,upstream_gene_variant,downstream_gene_variant,downstream_gene_variant	cgd1_3520,cgd1_3500,cgd1_3510,cgd1_3530
CM000429	812850	812851		cgd1_3650	parvum:6363823-6363922;G	SEQ:812801-812900;G	CDT	hypothetical protein%2C signal peptide	LOW,MODIFIER,MODIFIER,MODIFIER,MODIFIER	synonymous_variant,upstream_gene_variant,upstream_gene_variant,downstream_gene_variant,downstream_gene_variant	cgd1_3650,cgd1_3630,cgd1_3670,cgd1_3640,cgd1_3660
CM000429	836799	836800		cgd1_3730	parvum:6387772-6387871;G	SEQ:836750-836849;G	CDT	glucosamine-fructose-6-phosphate aminotransferase	MODERATE,MODIFIER,MODIFIER,MODIFIER	missense_variant,upstream_gene_variant,upstream_gene_variant,downstream_gene_variant	cgd1_3730,cgd1_3710,cgd1_3740,cgd1_3720
CM000430	226258	226259		cgd2_1000	parvum:4791262-4791361;G	SEQ:226209-226308;G	CDT	bruno-like%2C RRM domain RNA binding protein	LOW,MODIFIER,MODIFIER,MODIFIER,MODIFIER	synonymous_variant,upstream_gene_variant,upstream_gene_variant,upstream_gene_variant,downstream_gene_variant	cgd2_1000,cgd2_970,cgd2_990,cgd2_1010,cgd2_980
CM000430	307906	307907		cgd2_1400	parvum:4872910-4873009;G	SEQ:307857-307956;G	CDT	hypothetical protein	MODERATE,MODIFIER,MODIFIER,MODIFIER,MODIFIER,MODIFIER	missense_variant,upstream_gene_variant,upstream_gene_variant,upstream_gene_variant,downstream_gene_variant,downstream_gene_variant	cgd2_1400,cgd2_1380,cgd2_1390,cgd2_1420,cgd2_1410,cgd2_1430
CM000430	308914	308915		cgd2_1410	parvum:4873918-4874017;A	SEQ:308865-308964;A	CDT	possible domain KOG3410%2C conserved alpha-helical protein	LOW,MODIFIER,MODIFIER,MODIFIER,MODIFIER,MODIFIER,MODIFIER	synonymous_variant,upstream_gene_variant,upstream_gene_variant,upstream_gene_variant,upstream_gene_variant,upstream_gene_variant,downstream_gene_variant	cgd2_1410,cgd2_1380,cgd2_1390,cgd2_1400,cgd2_1420,cgd2_1440,cgd2_1430
CM000430	57272	57273		cgd2_230	parvum:8810316-8810415;C	SEQ:57223-57322;C	CDT	phosphatidylinositol phosphate phosphatase%2C putative	MODERATE,MODIFIER,MODIFIER,MODIFIER,MODIFIER	missense_variant,upstream_gene_variant,upstream_gene_variant,downstream_gene_variant,downstream_gene_variant	cgd2_230,cgd2_240,cgd2_260,cgd2_220,cgd2_250
CM000430	580521	580522		cgd2_2780	parvum:5145525-5145624;G	SEQ:580472-580571;G	CDT	dCMP deaminase%2C Dcd1p like	MODERATE,MODIFIER,MODIFIER,MODIFIER,MODIFIER,MODIFIER	missense_variant,upstream_gene_variant,upstream_gene_variant,downstream_gene_variant,downstream_gene_variant,downstream_gene_variant	cgd2_2780,cgd2_2770,cgd2_2820,cgd2_2790,cgd2_2800,cgd2_2810
CM000430	580972	580973		cgd2_2780	parvum:5145976-5146075;A	SEQ:580923-581022;A	CDT	dCMP deaminase%2C Dcd1p like	MODERATE,MODIFIER,MODIFIER,MODIFIER,MODIFIER,MODIFIER,MODIFIER	missense_variant,upstream_gene_variant,upstream_gene_variant,downstream_gene_variant,downstream_gene_variant,downstream_gene_variant,downstream_gene_variant	cgd2_2780,cgd2_2770,cgd2_2820,cgd2_2790,cgd2_2800,cgd2_2810,cgd2_2830
CM000430	727809	727810		cgd2_3450	parvum:5292813-5292912;C	SEQ:727760-727859;C	CDT	ubiquitin C-terminal hydrolase of the cysteine proteinase fold	LOW,MODIFIER,MODIFIER,MODIFIER,MODIFIER	synonymous_variant,upstream_gene_variant,upstream_gene_variant,upstream_gene_variant,downstream_gene_variant	cgd2_3450,cgd2_3440,cgd2_3460,cgd2_3480,cgd2_3470
CM000430	729395	729396		cgd2_3460	parvum:5294399-5294498;T	SEQ:729346-729445;T	CDT	C- terminal region conserved%2C zinc finger%2C myb DNA binding domain	MODERATE,MODIFIER,MODIFIER,MODIFIER,MODIFIER	missense_variant,upstream_gene_variant,upstream_gene_variant,downstream_gene_variant,downstream_gene_variant	cgd2_3460,cgd2_3440,cgd2_3480,cgd2_3450,cgd2_3470
CM000430	75633	75634		cgd2_330	parvum:8828677-8828776;T	SEQ:75584-75683;T	CDT	notchless	MODERATE,MODIFIER,MODIFIER,MODIFIER,MODIFIER	missense_variant,upstream_gene_variant,upstream_gene_variant,downstream_gene_variant,downstream_gene_variant	cgd2_330,cgd2_320,cgd2_340,cgd2_300,cgd2_310
CM000430	79254	79255		cgd2_340	parvum:8832298-8832397;G	SEQ:79205-79304;G	CDT	signal peptide%2C large protein	MODERATE,MODIFIER,MODIFIER,MODIFIER,MODIFIER,MODIFIER	missense_variant,upstream_gene_variant,downstream_gene_variant,downstream_gene_variant,downstream_gene_variant,downstream_gene_variant	cgd2_340,cgd2_320,cgd2_330,cgd2_350,cgd2_360,cgd2_370
CM000430	97111	97112	MUC*	cgd2_450	parvum:8850155-8850254;T	SEQ:97062-97161;T	CDT	signal peptide%2C serine proline rich%2C possible low mw mucin glycoprotein locus of 6 genes	MODERATE,MODIFIER,MODIFIER,MODIFIER,MODIFIER	missense_variant,upstream_gene_variant,downstream_gene_variant,downstream_gene_variant,downstream_gene_variant	cgd2_450,cgd2_470,cgd2_420,cgd2_430,cgd2_440
CM000430	97150	97151	MUC*	cgd2_450	parvum:8850194-8850293;T	SEQ:97101-97200;T	CDT	signal peptide%2C serine proline rich%2C possible low mw mucin glycoprotein locus of 6 genes	MODERATE,MODIFIER,MODIFIER,MODIFIER,MODIFIER	missense_variant,upstream_gene_variant,downstream_gene_variant,downstream_gene_variant,downstream_gene_variant	cgd2_450,cgd2_470,cgd2_420,cgd2_430,cgd2_440
CM000431	247368	247369	MUC*	cgd3_720	parvum:3811116-3811215;T	SEQ:247319-247418;T	CDT	very large probable mucin%2C 11700 aa long protein with signal peptide and pronounced Thr repeat (308 aa long)	MODERATE	missense_variant	cgd3_720
CM000431	252061	252062	MUC*	cgd3_720	parvum:3815809-3815908;A	SEQ:252012-252111;A	CDT	very large probable mucin%2C 11700 aa long protein with signal peptide and pronounced Thr repeat (308 aa long)	LOW,MODIFIER,MODIFIER	synonymous_variant,upstream_gene_variant,downstream_gene_variant	cgd3_720,cgd3_730,cgd3_740
CM000431	316383	316384		cgd3_1100	parvum:3880131-3880230;G	SEQ:316334-316433;G	CDT	hypothetical protein	MODERATE,MODIFIER,MODIFIER,MODIFIER,MODIFIER	missense_variant,upstream_gene_variant,upstream_gene_variant,upstream_gene_variant,downstream_gene_variant	cgd3_1100,cgd3_1070,cgd3_1080,cgd3_1090,cgd3_1110
CM000431	322630	322631		cgd3_1110	parvum:3886378-3886477;C	SEQ:322581-322680;C	CDT	P-type ATpase fused to two adenyl cyclase domains and 21 predicted transmembrane regions	MODERATE	missense_variant	cgd3_1110
CM000431	3241	3242	SKSR	cgd3_10	parvum:8940262-8940361;C	SEQ:3192-3291;C	CDT	conserved hypothetical protein	MODERATE,MODIFIER	missense_variant,upstream_gene_variant	cgd3_10,cgd3_20
CM000431	324619	324620		cgd3_1110	parvum:3888367-3888466;G	SEQ:324570-324669;G	CDT	P-type ATpase fused to two adenyl cyclase domains and 21 predicted transmembrane regions	MODERATE,MODIFIER	missense_variant,downstream_gene_variant	cgd3_1110,cgd3_1120
CM000431	44921	44922		cgd3_200	parvum:8981942-8982041;C	SEQ:44872-44971;C	CDT	zfwd1 protein%2C CCCH like RNA binding domain fused to WD repeats	LOW,MODIFIER,MODIFIER,MODIFIER,MODIFIER	synonymous_variant,upstream_gene_variant,upstream_gene_variant,downstream_gene_variant,downstream_gene_variant	cgd3_200,cgd3_180,cgd3_190,cgd3_170,cgd3_210
CM000431	458149	458150		cgd3_1690	parvum:4021897-4021996;G	SEQ:458100-458199;G	CDT	conserved hypothetical protein	MODERATE,MODIFIER,MODIFIER,MODIFIER,MODIFIER	missense_variant,upstream_gene_variant,upstream_gene_variant,downstream_gene_variant,downstream_gene_variant	cgd3_1690,cgd3_1700,cgd3_1710,cgd3_1660,cgd3_1680
CM000431	66178	66179		cgd3_250	parvum:9003199-9003298;T	SEQ:66129-66228;T	CDT	protein serine/threonine phosphatase alpha	LOW,MODIFIER,MODIFIER,MODIFIER	synonymous_variant,upstream_gene_variant,downstream_gene_variant,downstream_gene_variant	cgd3_250,cgd3_240,cgd3_230,cgd3_260
CM000431	709529	709530		cgd3_2840	parvum:4273277-4273376;A	SEQ:709480-709579;A	CDT	FmRP interacting protein like%2C contains 2 C2H2 zinc fingers involved in RNA metabolism	MODERATE,MODIFIER,MODIFIER,MODIFIER,MODIFIER,MODIFIER,MODIFIER,MODIFIER	missense_variant,upstream_gene_variant,upstream_gene_variant,upstream_gene_variant,downstream_gene_variant,downstream_gene_variant,downstream_gene_variant,downstream_gene_variant	cgd3_2840,cgd3_2800,cgd3_2810,cgd3_2830,cgd3_2820,cgd3_2850,cgd3_2860,cgd3_2870
CM000431	883278	883279		cgd3_3520	parvum:4447026-4447125;G	SEQ:883229-883328;G	CDT	putative sodium/calcium cation exchanger having 12 transmembrane domains and signal peptide	MODERATE,MODIFIER,MODIFIER,MODIFIER,MODIFIER,MODIFIER,MODIFIER	missense_variant,upstream_gene_variant,upstream_gene_variant,upstream_gene_variant,upstream_gene_variant,downstream_gene_variant,downstream_gene_variant	cgd3_3520,cgd3_3490,cgd3_3530,cgd3_3540,cgd3_3550,cgd3_3500,cgd3_3510
CM000432	1083810	1083811		cgd4_4440	parvum:8732437-8732536;C	SEQ:1083761-1083860;C	CDT	hypothetical protein	LOW,MODIFIER,MODIFIER,MODIFIER,MODIFIER,MODIFIER	synonymous_variant,upstream_gene_variant,upstream_gene_variant,upstream_gene_variant,downstream_gene_variant,downstream_gene_variant	cgd4_4440,cgd4_4410,cgd4_4450,cgd4_4460,cgd4_4420,cgd4_4430
CM000432	1084282	1084283		cgd4_4440	parvum:8732909-8733008;C	SEQ:1084233-1084332;C	CDT	hypothetical protein	MODERATE,MODIFIER,MODIFIER,MODIFIER,MODIFIER,MODIFIER	missense_variant,upstream_gene_variant,upstream_gene_variant,upstream_gene_variant,downstream_gene_variant,downstream_gene_variant	cgd4_4440,cgd4_4410,cgd4_4450,cgd4_4460,cgd4_4420,cgd4_4430
CM000432	111863	111864		cgd4_450	parvum:7962078-7962177;T	SEQ:111814-111913;T	CDT	very large low complexity protein	MODERATE,MODIFIER,MODIFIER	missense_variant,upstream_gene_variant,downstream_gene_variant	cgd4_450,cgd4_460,cgd4_440
CM000432	193560	193561		cgd4_700	parvum:8043775-8043874;T	SEQ:193511-193610;T	CDT	conserved protein of possible plant or bacterial origin	LOW,MODIFIER,MODIFIER,MODIFIER,MODIFIER	synonymous_variant,upstream_gene_variant,downstream_gene_variant,downstream_gene_variant,downstream_gene_variant	cgd4_700,cgd4_730,cgd4_690,cgd4_710,cgd4_720
CM000432	400547	400548		cgd4_1590	parvum:7286720-7286819;A	SEQ:400498-400597;A	CDT	chromodomain-helicase-DNA-binding'multidomain chromatin protein with the following architecture: chromo-bromo-chromo-SNF2 ATpase'	MODERATE	missense_variant	cgd4_1590
CM000432	434617	434618		cgd4_1710	parvum:7320790-7320889;C	SEQ:434568-434667;C	CDT	Low complexity protein	MODERATE,MODIFIER,MODIFIER,MODIFIER	missense_variant,upstream_gene_variant,upstream_gene_variant,downstream_gene_variant	cgd4_1710,cgd4_1700,cgd4_1720,cgd4_1730
CM000432	434703	434704		cgd4_1710	parvum:7320876-7320975;A	SEQ:434654-434753;A	CDT	Low complexity protein	MODERATE,MODIFIER,MODIFIER,MODIFIER	missense_variant,upstream_gene_variant,upstream_gene_variant,downstream_gene_variant	cgd4_1710,cgd4_1700,cgd4_1720,cgd4_1730
CM000432	443734	443735		cgd4_1760	parvum:7329907-7330006;T	SEQ:443685-443784;T	CDT	hypothetical protein with 2 transmembrane domains	MODERATE,MODIFIER,MODIFIER,MODIFIER,MODIFIER,MODIFIER	missense_variant,upstream_gene_variant,upstream_gene_variant,upstream_gene_variant,downstream_gene_variant,downstream_gene_variant	cgd4_1760,cgd4_1730,cgd4_1750,cgd4_1780,cgd4_1740,cgd4_1770
CM000432	444777	444778		cgd4_1760	parvum:7330950-7331049;T	SEQ:444728-444827;T	CDT	hypothetical protein with 2 transmembrane domains	MODERATE,MODIFIER,MODIFIER,MODIFIER,MODIFIER,MODIFIER	missense_variant,upstream_gene_variant,upstream_gene_variant,downstream_gene_variant,downstream_gene_variant,downstream_gene_variant	cgd4_1760,cgd4_1750,cgd4_1780,cgd4_1740,cgd4_1770,cgd4_1790
CM000432	602673	602674		cgd4_2620	parvum:7488846-7488945;C	SEQ:602624-602723;C	CDT	hypothetical protein	MODERATE,MODIFIER,MODIFIER,MODIFIER,MODIFIER,MODIFIER,MODIFIER,MODIFIER,MODIFIER	missense_variant,upstream_gene_variant,upstream_gene_variant,upstream_gene_variant,upstream_gene_variant,upstream_gene_variant,downstream_gene_variant,downstream_gene_variant,downstream_gene_variant	cgd4_2620,cgd4_2590,cgd4_2600,cgd4_2630,cgd4_2640,cgd4_2650,cgd4_2580,cgd4_2610,cgd4_2660
CM000432	973111	973112		cgd4_3960	parvum:8621738-8621837;A	SEQ:973062-973161;A	CDT	hypothetical protein	MODERATE,MODIFIER,MODIFIER,MODIFIER	missense_variant,upstream_gene_variant,downstream_gene_variant,downstream_gene_variant	cgd4_3960,cgd4_3980,cgd4_3950,cgd4_3970
CM000433	1017346	1017347		cgd5_4430	parvum:8407820-8407919;G	SEQ:1017297-1017396;G	CDT	WD40 repeat protein	LOW,MODIFIER,MODIFIER,MODIFIER,MODIFIER	synonymous_variant,upstream_gene_variant,upstream_gene_variant,downstream_gene_variant,downstream_gene_variant	cgd5_4430,cgd5_4410,cgd5_4450,cgd5_4420,cgd5_4440
CM000433	1042457	1042458		cgd5_4490	parvum:8432931-8433030;C	SEQ:1042408-1042507;C	CDT	hypothetical protein	MODERATE,MODIFIER,MODIFIER,MODIFIER	missense_variant,upstream_gene_variant,downstream_gene_variant,downstream_gene_variant	cgd5_4490,cgd5_4520,cgd5_4500,cgd5_4510
CM000433	1042516	1042517		cgd5_4490	parvum:8432990-8433089;C	SEQ:1042467-1042566;C	CDT	hypothetical protein	MODERATE,MODIFIER,MODIFIER,MODIFIER	missense_variant,upstream_gene_variant,downstream_gene_variant,downstream_gene_variant	cgd5_4490,cgd5_4520,cgd5_4500,cgd5_4510
CM000433	1042634	1042635		cgd5_4490	parvum:8433108-8433207;T	SEQ:1042585-1042684;T	CDT	hypothetical protein	LOW,MODIFIER,MODIFIER,MODIFIER	synonymous_variant,upstream_gene_variant,downstream_gene_variant,downstream_gene_variant	cgd5_4490,cgd5_4520,cgd5_4500,cgd5_4510
CM000433	106290	106291		cgd5_400	parvum:6532922-6533021;A	SEQ:106241-106340;A	CDT	protein with 4 PHD domains plus a SET domain and associated cysteine cluster at the C-terminus	MODERATE,MODIFIER,MODIFIER,MODIFIER	missense_variant,upstream_gene_variant,upstream_gene_variant,downstream_gene_variant	cgd5_400,cgd5_390,cgd5_420,cgd5_410
CM000433	140752	140753		cgd5_560	parvum:6567384-6567483;T	SEQ:140703-140802;T	CDT	hypothetical protein	MODERATE,MODIFIER,MODIFIER,MODIFIER,MODIFIER	missense_variant,upstream_gene_variant,upstream_gene_variant,downstream_gene_variant,downstream_gene_variant	cgd5_560,cgd5_570,cgd5_580,cgd5_550,cgd5_590
CM000433	200806	200807		cgd5_810	parvum:6627438-6627537;C	SEQ:200757-200856;C	CDT	leucine-rich repeat protein	LOW,MODIFIER,MODIFIER	synonymous_variant,upstream_gene_variant,downstream_gene_variant	cgd5_810,cgd5_800,cgd5_790
CM000433	215292	215293		cgd5_860	parvum:6641924-6642023;A	SEQ:215243-215342;A	CDT	hypothetical protein	MODERATE,MODIFIER,MODIFIER,MODIFIER,MODIFIER,MODIFIER,MODIFIER	missense_variant,upstream_gene_variant,upstream_gene_variant,downstream_gene_variant,downstream_gene_variant,downstream_gene_variant,downstream_gene_variant	cgd5_860,cgd5_830,cgd5_890,cgd5_840,cgd5_850,cgd5_870,cgd5_880
CM000433	217848	217849		cgd5_880	parvum:6644480-6644579;G	SEQ:217799-217898;G	CDT	VirR/VirH family protein	MODERATE,MODIFIER,MODIFIER,MODIFIER,MODIFIER,MODIFIER,MODIFIER	missense_variant,upstream_gene_variant,upstream_gene_variant,upstream_gene_variant,upstream_gene_variant,downstream_gene_variant,downstream_gene_variant	cgd5_880,cgd5_860,cgd5_870,cgd5_890,cgd5_900,cgd5_840,cgd5_850
CM000433	234373	234374		cgd5_980	parvum:6661005-6661104;C	SEQ:234324-234423;C	CDT	hypothetical protein	MODERATE,MODIFIER,MODIFIER,MODIFIER,MODIFIER,MODIFIER,MODIFIER	missense_variant,upstream_gene_variant,upstream_gene_variant,upstream_gene_variant,upstream_gene_variant,downstream_gene_variant,downstream_gene_variant	cgd5_980,cgd5_940,cgd5_960,cgd5_970,cgd5_990,cgd5_930,cgd5_950
CM000433	427910	427911	*	cgd5_2020	parvum:6854542-6854641;C	SEQ:427861-427960;C	CDT	extracellular protein	MODERATE,MODIFIER,MODIFIER,MODIFIER,MODIFIER,MODIFIER	missense_variant,upstream_gene_variant,upstream_gene_variant,upstream_gene_variant,downstream_gene_variant,downstream_gene_variant	cgd5_2020,cgd5_2000,cgd5_2030,cgd5_2050,cgd5_2010,cgd5_2040
CM000433	492421	492422		cgd5_2290	parvum:6919053-6919152;C	SEQ:492372-492471;C	CDT	hypothetical protein with signal peptide	HIGH,MODIFIER,MODIFIER,MODIFIER,MODIFIER,MODIFIER,MODIFIER	stop_lost&splice_region_variant,upstream_gene_variant,upstream_gene_variant,upstream_gene_variant,upstream_gene_variant,downstream_gene_variant,downstream_gene_variant	cgd5_2290,cgd5_2260,cgd5_2280,cgd5_2300,cgd5_2310,cgd5_2265,cgd5_2270
CM000433	747403	747404		cgd5_3210	parvum:7174035-7174134;G	SEQ:747354-747453;G	CDT	large hypothetical protein with signal peptide	MODERATE,MODIFIER,MODIFIER,MODIFIER	missense_variant,upstream_gene_variant,downstream_gene_variant,downstream_gene_variant	cgd5_3210,cgd5_3220,cgd5_3200,cgd5_3230
CM000433	75704	75705		cgd5_260	parvum:6502336-6502435;A	SEQ:75655-75754;A	CDT	hypothetical protein	MODERATE,MODIFIER,MODIFIER,MODIFIER	missense_variant,upstream_gene_variant,downstream_gene_variant,downstream_gene_variant	cgd5_260,cgd5_270,cgd5_280,cgd5_290
CM000433	75707	75708		cgd5_260	parvum:6502339-6502438;T	SEQ:75658-75757;T	CDT	hypothetical protein	LOW,MODIFIER,MODIFIER,MODIFIER	synonymous_variant,upstream_gene_variant,downstream_gene_variant,downstream_gene_variant	cgd5_260,cgd5_270,cgd5_280,cgd5_290
CM000433	75709	75710		cgd5_260	parvum:6502341-6502440;G	SEQ:75660-75759;G	CDT	hypothetical protein	MODERATE,MODIFIER,MODIFIER,MODIFIER	missense_variant,upstream_gene_variant,downstream_gene_variant,downstream_gene_variant	cgd5_260,cgd5_270,cgd5_280,cgd5_290
CM000433	76470	76471		cgd5_270	parvum:6503102-6503201;A	SEQ:76421-76520;A	CDT	Unc45-like TPR repeat containing protein	MODERATE,MODIFIER,MODIFIER,MODIFIER,MODIFIER	missense_variant,upstream_gene_variant,downstream_gene_variant,downstream_gene_variant,downstream_gene_variant	cgd5_270,cgd5_300,cgd5_260,cgd5_280,cgd5_290
CM000433	78592	78593		cgd5_280	parvum:6505224-6505323;T	SEQ:78543-78642;T	CDT	signal peptide containing protein with 6 transmembrane domains	MODERATE,MODIFIER,MODIFIER,MODIFIER,MODIFIER,MODIFIER	missense_variant,upstream_gene_variant,downstream_gene_variant,downstream_gene_variant,downstream_gene_variant,downstream_gene_variant	cgd5_280,cgd5_300,cgd5_260,cgd5_270,cgd5_290,cgd5_310
CM000433	918560	918561		cgd5_4000	parvum:8309034-8309133;T	SEQ:918511-918610;T	CDT	hypothetical protein	LOW,MODIFIER,MODIFIER,MODIFIER,MODIFIER	synonymous_variant,upstream_gene_variant,upstream_gene_variant,downstream_gene_variant,downstream_gene_variant	cgd5_4000,cgd5_4010,cgd5_4030,cgd5_3990,cgd5_4020
CM000433	919026	919027		cgd5_4000	parvum:8309500-8309599;A	SEQ:918977-919076;A	CDT	hypothetical protein	MODERATE,MODIFIER,MODIFIER,MODIFIER,MODIFIER	missense_variant,upstream_gene_variant,upstream_gene_variant,downstream_gene_variant,downstream_gene_variant	cgd5_4000,cgd5_4010,cgd5_4030,cgd5_3990,cgd5_4020
CM000433	988238	988239		cgd5_4300	parvum:8378712-8378811;G	SEQ:988189-988288;G	CDT	hypothetical protein with 3 transmembrane domains near C-terminus	MODERATE,MODIFIER,MODIFIER,MODIFIER,MODIFIER,MODIFIER	missense_variant,upstream_gene_variant,upstream_gene_variant,upstream_gene_variant,downstream_gene_variant,downstream_gene_variant	cgd5_4300,cgd5_4290,cgd5_4320,cgd5_4330,cgd5_4280,cgd5_4310
CM000434	1040459	1040460		cgd6_4400	parvum:2230387-2230486;G	SEQ:1040410-1040509;G	CDT	proline-tRNA synthetase	LOW,MODIFIER,MODIFIER,MODIFIER	synonymous_variant,upstream_gene_variant,downstream_gene_variant,downstream_gene_variant	cgd6_4400,cgd6_4390,cgd6_4380,cgd6_4410
CM000434	1326523	1326524	INSU	cgd6_5510	parvum:9045853-9045952;C	SEQ:1326474-1326573;C	CDT	telomeric insulinase-like protease with signal peptide	MODERATE,MODIFIER,MODIFIER	missense_variant,upstream_gene_variant,downstream_gene_variant	cgd6_5510,cgd6_5500,cgd6_5520
CM000434	1326524	1326525	INSU	cgd6_5510	parvum:9045854-9045953;T	SEQ:1326475-1326574;T	CDT	telomeric insulinase-like protease with signal peptide	LOW,MODIFIER,MODIFIER	synonymous_variant,upstream_gene_variant,downstream_gene_variant	cgd6_5510,cgd6_5500,cgd6_5520
CM000434	1326748	1326749	INSU	cgd6_5520	parvum:9046078-9046177;A	SEQ:1326699-1326798;A	CDT	peptidase'insulinase like peptidase'	HIGH,MODIFIER,MODIFIER	stop_lost&splice_region_variant,upstream_gene_variant,upstream_gene_variant	cgd6_5520,cgd6_5500,cgd6_5510
CM000434	289391	289392		cgd6_1180	parvum:1479319-1479418;C	SEQ:289342-289441;C	CDT	large protein with signal peptide	MODERATE,MODIFIER,MODIFIER,MODIFIER	missense_variant,upstream_gene_variant,upstream_gene_variant,downstream_gene_variant	cgd6_1180,cgd6_1160,cgd6_1170,cgd6_1150
CM000434	533444	533445		cgd6_2240	parvum:1723372-1723471;G	SEQ:533395-533494;G	CDT	protein with N-terminal apicomplexan-specific globular domain plus PHD domain	MODERATE,MODIFIER,MODIFIER,MODIFIER,MODIFIER	missense_variant,upstream_gene_variant,upstream_gene_variant,downstream_gene_variant,downstream_gene_variant	cgd6_2240,cgd6_2260,cgd6_2270,cgd6_2230,cgd6_2250
CM000434	832664	832665		cgd6_3570	parvum:2022592-2022691;A	SEQ:832615-832714;A	CDT	myotubularin related protein 1%2C C-terminus protein tyrosine/serine phosphatase%2C catalytic domain	LOW,MODIFIER,MODIFIER,MODIFIER,MODIFIER,MODIFIER,MODIFIER	synonymous_variant,upstream_gene_variant,upstream_gene_variant,downstream_gene_variant,downstream_gene_variant,downstream_gene_variant,downstream_gene_variant	cgd6_3570,cgd6_3565,cgd6_3580,cgd6_3540,cgd6_3550,cgd6_3560,cgd6_3590
CM000434	838753	838754		cgd6_3600	parvum:2028681-2028780;C	SEQ:838704-838803;C	CDT	hypothetical protein	MODERATE,MODIFIER,MODIFIER,MODIFIER,MODIFIER,MODIFIER	missense_variant,upstream_gene_variant,upstream_gene_variant,upstream_gene_variant,downstream_gene_variant,downstream_gene_variant	cgd6_3600,cgd6_3570,cgd6_3590,cgd6_3610,cgd6_3580,cgd6_3620
CM000434	868042	868043		cgd6_3720	parvum:2057970-2058069;G	SEQ:867993-868092;G	CDT	pyrroline-5-carboxylate reductase	MODERATE,MODIFIER,MODIFIER,MODIFIER,MODIFIER,MODIFIER	missense_variant,upstream_gene_variant,upstream_gene_variant,upstream_gene_variant,downstream_gene_variant,downstream_gene_variant	cgd6_3720,cgd6_3690,cgd6_3715,cgd6_3730,cgd6_3680,cgd6_3710
CM000435	1007365	1007366		cgd7_4470	parvum:1007316-1007415;C	SEQ:1007316-1007415;C	CDT	CDC14 phosphatase	LOW,MODIFIER,MODIFIER,MODIFIER,MODIFIER,MODIFIER	synonymous_variant,upstream_gene_variant,downstream_gene_variant,downstream_gene_variant,downstream_gene_variant,downstream_gene_variant	cgd7_4470,cgd7_4450,cgd7_4440,cgd7_4460,cgd7_4480,cgd7_4490
CM000435	1013312	1013313	*	cgd7_4490	parvum:1013263-1013362;T	SEQ:1013263-1013362;T	CDT	signal peptide-containing protein with transmembrane domain	MODERATE,MODIFIER,MODIFIER	missense_variant,upstream_gene_variant,upstream_gene_variant	cgd7_4490,cgd7_4480,cgd7_4500
CM000435	1013842	1013843	*	cgd7_4490	parvum:1013793-1013892;A	SEQ:1013793-1013892;A	CDT	signal peptide-containing protein with transmembrane domain	LOW,MODIFIER,MODIFIER	synonymous_variant,upstream_gene_variant,upstream_gene_variant	cgd7_4490,cgd7_4480,cgd7_4500
CM000435	1013875	1013876	*	cgd7_4490	parvum:1013826-1013925;G	SEQ:1013826-1013925;G	CDT	signal peptide-containing protein with transmembrane domain	LOW,MODIFIER,MODIFIER	synonymous_variant,upstream_gene_variant,upstream_gene_variant	cgd7_4490,cgd7_4480,cgd7_4500
CM000435	1014078	1014079	*	cgd7_4490	parvum:1014029-1014128;A	SEQ:1014029-1014128;A	CDT	signal peptide-containing protein with transmembrane domain	LOW,MODIFIER,MODIFIER,MODIFIER	synonymous_variant,upstream_gene_variant,upstream_gene_variant,downstream_gene_variant	cgd7_4490,cgd7_4480,cgd7_4500,cgd7_4510
CM000435	1014624	1014625	*	cgd7_4490	parvum:1014575-1014674;T	SEQ:1014575-1014674;T	CDT	signal peptide-containing protein with transmembrane domain	MODERATE,MODIFIER,MODIFIER	missense_variant,upstream_gene_variant,downstream_gene_variant	cgd7_4490,cgd7_4500,cgd7_4510
CM000435	1014647	1014648	*	cgd7_4490	parvum:1014598-1014697;G	SEQ:1014598-1014697;G	CDT	signal peptide-containing protein with transmembrane domain	MODERATE,MODIFIER,MODIFIER	missense_variant,upstream_gene_variant,downstream_gene_variant	cgd7_4490,cgd7_4500,cgd7_4510
CM000435	1016466	1016467	*	cgd7_4500	parvum:1016417-1016516;A	SEQ:1016417-1016516;A	CDT	sgnal peptide%2C large secreted protein	MODERATE,MODIFIER,MODIFIER	missense_variant,upstream_gene_variant,downstream_gene_variant	cgd7_4500,cgd7_4490,cgd7_4510
CM000435	1016494	1016495	*	cgd7_4500	parvum:1016445-1016544;T	SEQ:1016445-1016544;T	CDT	sgnal peptide%2C large secreted protein	LOW,MODIFIER,MODIFIER	synonymous_variant,upstream_gene_variant,downstream_gene_variant	cgd7_4500,cgd7_4490,cgd7_4510
CM000435	1016787	1016788	*	cgd7_4500	parvum:1016738-1016837;C	SEQ:1016738-1016837;C	CDT	sgnal peptide%2C large secreted protein	MODERATE,MODIFIER,MODIFIER	missense_variant,upstream_gene_variant,downstream_gene_variant	cgd7_4500,cgd7_4490,cgd7_4510
CM000435	1016924	1016925	*	cgd7_4500	parvum:1016875-1016974;A	SEQ:1016875-1016974;A	CDT	sgnal peptide%2C large secreted protein	MODERATE,MODIFIER,MODIFIER	missense_variant,upstream_gene_variant,downstream_gene_variant	cgd7_4500,cgd7_4490,cgd7_4510
CM000435	1020472	1020473	*	cgd7_4510	parvum:1020423-1020522;G	SEQ:1020423-1020522;G	CDT	ATP-binding cassette%2C sub-family C (CFTR/MRP)%2C member 2	LOW,MODIFIER,MODIFIER	synonymous_variant,downstream_gene_variant,downstream_gene_variant	cgd7_4510,cgd7_4500,cgd7_4520
CM000435	1020533	1020534	*	cgd7_4510	parvum:1020484-1020583;T	SEQ:1020484-1020583;T	CDT	ATP-binding cassette%2C sub-family C (CFTR/MRP)%2C member 2	MODERATE,MODIFIER,MODIFIER	missense_variant,downstream_gene_variant,downstream_gene_variant	cgd7_4510,cgd7_4500,cgd7_4520
CM000435	1020550	1020551	*	cgd7_4510	parvum:1020501-1020600;C	SEQ:1020501-1020600;C	CDT	ATP-binding cassette%2C sub-family C (CFTR/MRP)%2C member 2	LOW,MODIFIER,MODIFIER	synonymous_variant,downstream_gene_variant,downstream_gene_variant	cgd7_4510,cgd7_4500,cgd7_4520
CM000435	1020683	1020684	*	cgd7_4510	parvum:1020634-1020733;C	SEQ:1020634-1020733;C	CDT	ATP-binding cassette%2C sub-family C (CFTR/MRP)%2C member 2	MODERATE,MODIFIER,MODIFIER	missense_variant,downstream_gene_variant,downstream_gene_variant	cgd7_4510,cgd7_4500,cgd7_4520
CM000435	1021018	1021019	*	cgd7_4510	parvum:1020969-1021068;G	SEQ:1020969-1021068;G	CDT	ATP-binding cassette%2C sub-family C (CFTR/MRP)%2C member 2	LOW,MODIFIER,MODIFIER	synonymous_variant,downstream_gene_variant,downstream_gene_variant	cgd7_4510,cgd7_4500,cgd7_4520
CM000435	1027775	1027776		cgd7_4520	parvum:1027726-1027825;C	SEQ:1027726-1027825;C	CDT	ABC ATpase (2 ABC domains) with 10 transmembrane domains%2C adjacent duplicated gene	MODERATE,MODIFIER,MODIFIER	missense_variant,upstream_gene_variant,upstream_gene_variant	cgd7_4520,cgd7_4510,cgd7_4530
CM000435	1032287	1032288		cgd7_4530	parvum:1032238-1032337;A	SEQ:1032238-1032337;A	CDT	signal peptide%2C large secreted protein	MODERATE,MODIFIER,MODIFIER	missense_variant,upstream_gene_variant,upstream_gene_variant	cgd7_4530,cgd7_4520,cgd7_4540
CM000435	1034218	1034219		cgd7_4530	parvum:1034169-1034268;G	SEQ:1034169-1034268;G	CDT	signal peptide%2C large secreted protein	LOW,MODIFIER,MODIFIER,MODIFIER,MODIFIER	synonymous_variant,upstream_gene_variant,upstream_gene_variant,downstream_gene_variant,downstream_gene_variant	cgd7_4530,cgd7_4520,cgd7_4540,cgd7_4550,cgd7_4560
CM000435	1034422	1034423		cgd7_4530	parvum:1034373-1034472;C	SEQ:1034373-1034472;C	CDT	signal peptide%2C large secreted protein	LOW,MODIFIER,MODIFIER,MODIFIER	synonymous_variant,upstream_gene_variant,downstream_gene_variant,downstream_gene_variant	cgd7_4530,cgd7_4540,cgd7_4550,cgd7_4560
CM000435	1150492	1150493		cgd7_4990	parvum:1150443-1150542;T	SEQ:1150443-1150542;T	CDT	ubiquitin ligase with a HECT domain at the C-terminus	LOW,MODIFIER,MODIFIER	synonymous_variant,upstream_gene_variant,downstream_gene_variant	cgd7_4990,cgd7_5000,cgd7_5010
CM000435	1165536	1165537		cgd7_5040	parvum:1165487-1165586;C	SEQ:1165487-1165586;C	CDT	uncharacterized low complexity protein	MODERATE,MODIFIER,MODIFIER,MODIFIER	missense_variant,upstream_gene_variant,downstream_gene_variant,downstream_gene_variant	cgd7_5040,cgd7_5050,cgd7_5020,cgd7_5030
CM000435	1231843	1231844		cgd7_5380	parvum:1231794-1231893;G	SEQ:1231794-1231893;G	CDT	CtIP type zinc knuckle (C2H2)	LOW,MODIFIER,MODIFIER,MODIFIER,MODIFIER,MODIFIER,MODIFIER	synonymous_variant,upstream_gene_variant,upstream_gene_variant,upstream_gene_variant,downstream_gene_variant,downstream_gene_variant,downstream_gene_variant	cgd7_5380,cgd7_5350,cgd7_5370,cgd7_5410,cgd7_5360,cgd7_5390,cgd7_5400
CM000435	1232772	1232773		cgd7_5390	parvum:1232723-1232822;C	SEQ:1232723-1232822;C	CDT	uncharacterized protein	MODERATE,MODIFIER,MODIFIER,MODIFIER,MODIFIER,MODIFIER,MODIFIER	missense_variant,upstream_gene_variant,upstream_gene_variant,downstream_gene_variant,downstream_gene_variant,downstream_gene_variant,downstream_gene_variant	cgd7_5390,cgd7_5370,cgd7_5410,cgd7_5360,cgd7_5380,cgd7_5400,cgd7_5420
CM000435	1237089	1237090		cgd7_5410	parvum:1237040-1237139;A	SEQ:1237040-1237139;A	CDT	WD40 protein	MODERATE,MODIFIER,MODIFIER,MODIFIER,MODIFIER,MODIFIER,MODIFIER	missense_variant,upstream_gene_variant,upstream_gene_variant,upstream_gene_variant,upstream_gene_variant,downstream_gene_variant,downstream_gene_variant	cgd7_5410,cgd7_5390,cgd7_5400,cgd7_5430,cgd7_5440,cgd7_5380,cgd7_5420
CM000435	1244878	1244879		cgd7_5440	parvum:1244829-1244928;T	SEQ:1244829-1244928;T	CDT	very large low complexity protein%2C probably membrane associated	LOW,MODIFIER	synonymous_variant,downstream_gene_variant	cgd7_5440,cgd7_5430
CM000435	1249137	1249138		cgd7_5440	parvum:1249088-1249187;A	SEQ:1249088-1249187;A	CDT	very large low complexity protein%2C probably membrane associated	MODERATE,MODIFIER,MODIFIER	missense_variant,downstream_gene_variant,downstream_gene_variant	cgd7_5440,cgd7_5450,cgd7_5460
CM000435	1252240	1252241		cgd7_5450	parvum:1252191-1252290;C	SEQ:1252191-1252290;C	CDT	conserved hypothetical protein	MODERATE,MODIFIER,MODIFIER,MODIFIER	missense_variant,upstream_gene_variant,downstream_gene_variant,downstream_gene_variant	cgd7_5450,cgd7_5470,cgd7_5440,cgd7_5460
CM000435	394189	394190		cgd7_1550	parvum:394140-394239;A	SEQ:394140-394239;A	CDT	uncharacterized protein	MODERATE,MODIFIER,MODIFIER,MODIFIER,MODIFIER,MODIFIER	missense_variant,upstream_gene_variant,upstream_gene_variant,upstream_gene_variant,downstream_gene_variant,downstream_gene_variant	cgd7_1550,cgd7_1560,cgd7_1570,cgd7_1580,cgd7_1530,cgd7_1540
CM000435	394579	394580		cgd7_1550	parvum:394530-394629;A	SEQ:394530-394629;A	CDT	uncharacterized protein	MODERATE,MODIFIER,MODIFIER,MODIFIER,MODIFIER,MODIFIER	missense_variant,upstream_gene_variant,upstream_gene_variant,upstream_gene_variant,downstream_gene_variant,downstream_gene_variant	cgd7_1550,cgd7_1560,cgd7_1570,cgd7_1580,cgd7_1530,cgd7_1540
CM000435	396951	396952		cgd7_1560	parvum:396902-397001;C	SEQ:396902-397001;C	CDT	DHHC family palmitoyl transferase with a signal peptide and 4 transmembrane domains	LOW,MODIFIER,MODIFIER,MODIFIER,MODIFIER	synonymous_variant,upstream_gene_variant,upstream_gene_variant,downstream_gene_variant,downstream_gene_variant	cgd7_1560,cgd7_1570,cgd7_1580,cgd7_1540,cgd7_1550
CM000435	652841	652842		cgd7_2760	parvum:652792-652891;G	SEQ:652792-652891;G	CDT	separin (caspase fold protease)	MODERATE,MODIFIER,MODIFIER	missense_variant,downstream_gene_variant,downstream_gene_variant	cgd7_2760,cgd7_2740,cgd7_2750
CM000435	930963	930964		cgd7_4120	parvum:930914-931013;C	SEQ:930914-931013;C	CDT	UDP-N-acetylgalactosamine: polypeptide N-acetylgalactosaminyltransferase%2C signal peptide	LOW,MODIFIER,MODIFIER,MODIFIER,MODIFIER,MODIFIER	synonymous_variant,upstream_gene_variant,upstream_gene_variant,upstream_gene_variant,downstream_gene_variant,downstream_gene_variant	cgd7_4120,cgd7_4100,cgd7_4110,cgd7_4150,cgd7_4130,cgd7_4140
CM000435	939872	939873		cgd7_4170	parvum:939823-939922;T	SEQ:939823-939922;T	CDT	ring domain protein%2C possible 4 transmembrane domains	MODERATE,MODIFIER,MODIFIER,MODIFIER,MODIFIER	missense_variant,upstream_gene_variant,upstream_gene_variant,downstream_gene_variant,downstream_gene_variant	cgd7_4170,cgd7_4160,cgd7_4180,cgd7_4150,cgd7_4190
CM000435	941070	941071		cgd7_4180	parvum:941021-941120;G	SEQ:941021-941120;G	CDT	hypothetical protein	MODERATE,MODIFIER,MODIFIER,MODIFIER,MODIFIER,MODIFIER	missense_variant,upstream_gene_variant,upstream_gene_variant,upstream_gene_variant,downstream_gene_variant,downstream_gene_variant	cgd7_4180,cgd7_4160,cgd7_4170,cgd7_4200,cgd7_4150,cgd7_4190
CM000435	978525	978526		cgd7_4340	parvum:978476-978575;A	SEQ:978476-978575;A	CDT	very large secreted protein%2C signal peptide	LOW,MODIFIER	synonymous_variant,downstream_gene_variant	cgd7_4340,cgd7_4330
CM000435	983454	983455		cgd7_4340	parvum:983405-983504;T	SEQ:983405-983504;T	CDT	very large secreted protein%2C signal peptide	MODERATE,MODIFIER	missense_variant,downstream_gene_variant	cgd7_4340,cgd7_4350
CM000435	985632	985633		cgd7_4340	parvum:985583-985682;G	SEQ:985583-985682;G	CDT	very large secreted protein%2C signal peptide	LOW,MODIFIER	synonymous_variant,downstream_gene_variant	cgd7_4340,cgd7_4350
CM000435	987278	987279		cgd7_4350	parvum:987229-987328;G	SEQ:987229-987328;G	CDT	myosin'unconventional myosin fused to an RCC1 domain (unique)'	LOW,MODIFIER,MODIFIER	synonymous_variant,upstream_gene_variant,downstream_gene_variant	cgd7_4350,cgd7_4340,cgd7_4360
CM000436	1002763	1002764		cgd8_4020	parvum:3306625-3306724;T	SEQ:1002714-1002813;T	CDT	hypothetical protein	MODERATE,MODIFIER,MODIFIER	missense_variant,upstream_gene_variant,upstream_gene_variant	cgd8_4020,cgd8_4010,cgd8_4030
CM000436	1002839	1002840		cgd8_4020	parvum:3306701-3306800;T	SEQ:1002790-1002889;T	CDT	hypothetical protein	LOW,MODIFIER,MODIFIER	synonymous_variant,upstream_gene_variant,upstream_gene_variant	cgd8_4020,cgd8_4010,cgd8_4030
CM000436	1044691	1044692		cgd8_4190	parvum:3348553-3348652;A	SEQ:1044642-1044741;A	CDT	uncharacterized glycine-rich low complexity protein	MODERATE,MODIFIER,MODIFIER,MODIFIER,MODIFIER	missense_variant,upstream_gene_variant,downstream_gene_variant,downstream_gene_variant,downstream_gene_variant	cgd8_4190,cgd8_4180,cgd8_4170,cgd8_4200,cgd8_4210
CM000436	1198388	1198389		cgd8_4800	parvum:3502250-3502349;A	SEQ:1198339-1198438;A	CDT	SSM4 like ring finger with a forkhead associated (FHA) domain (apicomplexan-specific architecture)	MODERATE,MODIFIER,MODIFIER	missense_variant,upstream_gene_variant,upstream_gene_variant	cgd8_4800,cgd8_4790,cgd8_4810
CM000436	159859	159860		cgd8_640	parvum:8594645-8594744;A	SEQ:159810-159909;A	CDT	WD40 repeat protein	LOW,MODIFIER,MODIFIER,MODIFIER	synonymous_variant,upstream_gene_variant,upstream_gene_variant,downstream_gene_variant	cgd8_640,cgd8_620,cgd8_650,cgd8_630
CM000436	169832	169833	*	cgd8_660	parvum:8604618-8604717;C	SEQ:169783-169882;C	CDT	large low complexity protein	MODERATE,MODIFIER,MODIFIER	missense_variant,downstream_gene_variant,downstream_gene_variant	cgd8_660,cgd8_670,cgd8_680
CM000436	331399	331400		cgd8_1240	parvum:2635261-2635360;T	SEQ:331350-331449;T	CDT	DNA polymerase epsilon catalytic subunit	LOW,MODIFIER,MODIFIER	synonymous_variant,upstream_gene_variant,upstream_gene_variant	cgd8_1240,cgd8_1220,cgd8_1230
CM000436	350033	350034		cgd8_1270	parvum:2653895-2653994;T	SEQ:349984-350083;T	CDT	clathrin heavy chain	MODERATE,MODIFIER,MODIFIER,MODIFIER	missense_variant,upstream_gene_variant,downstream_gene_variant,downstream_gene_variant	cgd8_1270,cgd8_1280,cgd8_1260,cgd8_1290
CM000436	350484	350485		cgd8_1270	parvum:2654346-2654445;C	SEQ:350435-350534;C	CDT	clathrin heavy chain	MODERATE,MODIFIER,MODIFIER,MODIFIER	missense_variant,upstream_gene_variant,upstream_gene_variant,downstream_gene_variant	cgd8_1270,cgd8_1280,cgd8_1300,cgd8_1290
CM000436	363573	363574		cgd8_1320	parvum:2667435-2667534;G	SEQ:363524-363623;G	CDT	calpain like thiol protease	MODERATE,MODIFIER,MODIFIER,MODIFIER,MODIFIER	missense_variant,upstream_gene_variant,downstream_gene_variant,downstream_gene_variant,downstream_gene_variant	cgd8_1320,cgd8_1310,cgd8_1300,cgd8_1330,cgd8_1340
CM000436	419628	419629		cgd8_1520	parvum:2723490-2723589;A	SEQ:419579-419678;A	CDT	coiled coil protein	MODERATE,MODIFIER,MODIFIER	missense_variant,upstream_gene_variant,downstream_gene_variant	cgd8_1520,cgd8_1530,cgd8_1510
CM000436	839857	839858		cgd8_3260	parvum:3143719-3143818;G	SEQ:839808-839907;G	CDT	importin alpha subunit	LOW,MODIFIER,MODIFIER,MODIFIER,MODIFIER	synonymous_variant,downstream_gene_variant,downstream_gene_variant,downstream_gene_variant,downstream_gene_variant	cgd8_3260,cgd8_3240,cgd8_3250,cgd8_3270,cgd8_3280

## Sheet: informations on 90 CDS
CHROM	START VAR	END VAR	INFO	GENE NAME	POS GENOME PARVUM (Micra)	POS GENOME REF IOWA II CRYPTODB35	STRAIN		calcul position sur chromosome	SNP position	SNP/DIP	mutation	CDS annotation in cryptoDB	synonymous or non-synonymous SNP	change of AA	PROVEAN	GO	SMART analysis	blastp	blastx change or not	localization of mutation in the CDS	Remarks
CM000429	130847	130848		cgd1_580	parvum:5681820-5681919;C	SEQ:130798-130897;C	CDT		130848	5681870	SNP	C	cgd1_580,dynamin-like protein	Asn(472)->Ser	pol-->pol	neutral -0,401	GO: GTPbinding,GTPase activity	smart=domaine dync et ged, mais pas mutation dedans	blastp=Dynamin-related protein DRPB (Toxoplasma gondii); Dynamin-like protein, putative (Plasmodium vivax (strain Sal..)	no change		Dynamin is a GTP-hydrolysing protein that is an essential participant in clathrin-mediated endocytosis by cells. It self-assembles into 'collars' in vivo at the necks of invaginated coated pits; the self-assembly of dynamin being coordinated by the GTPase domain. Mutation studies indicate that dynamin functions as a molecular regulator of receptor-mediated endocytosis
CM000429	604007	604008		cgd1_2760	parvum:6154980-6155079;C	SEQ:603958-604057;C	CDT		604008	6155030	SNP	C	cgd1_2760,yyaF/YCHF TRANSFAC/OBG family small GTpase plus RNA binding domain TGS	syn			GO : GTP binding	1 mutation synonyme dans YchF-GTPase_C domain	blastp=Obg-like ATPase 1 (Toxoplasma gondii); Obg-like ATPase 1 (Plasmodium yoelii), Eimeria, Babesia…
CM000429	702599	702600		cgd1_3190	parvum:6253572-6253671;T	SEQ:702550-702649;A	CDT		702600	6253622	SNP	A	cgd1_3190,hypothetical protein	Thr(370)->Ile	pol-->apol
CM000429	702604	702605		cgd1_3190	parvum:6253577-6253676;A	SEQ:702555-702654;A	CDT		702605	6253627	SNP	A	cgd1_3190,hypothetical protein	syn
CM000429	703070	703071		cgd1_3190	parvum:6254043-6254142;A	SEQ:703021-703120;T	CDT		703071	6254093	SNP	T	cgd1_3190,hypothetical protein	Pro(213)->Gln	apol-->pol	neutral 0,5 0,250	no GO	blastx, pfam, smart = rien	blastp=uncharacterized protein; SET domain protein, putative (Plasmodium berghei (strain A..); Histone acetyltransferase (Plasmodium falciparum)	no change d'annot dans DID, rien non plus
CM000429	715992	715993		cgd1_3230	parvum:6266965-6267064;G	SEQ:715943-716042;G	CDT		715993	6267015	SNP	G	cgd1_3230,protein kinase	Asn(788)->Ser	pol-->pol	neutral 0,083	GO:0004672 / protein kinase activity; GO:0005524 / ATP binding	smart, pfam=Possible dual-specificity Ser/Thr/Tyr kinase (STYkC)	blastp=Serine/threonine protein kinase (Plasmodium falciparum (isola..); MAP kinase-interacting serine/threonine-protein kinase, putative (Perkinsus marinus (strain AT..)	no change dans annot chez DID	1 mutation en fin de séqu, dans low complexity region, pas dans PK domain
CM000429	723186	723187		cgd1_3240	parvum:6274159-6274258;C	SEQ:723137-723236;C	CDT		723187	6274209	SNP	C	cgd1_3240,large low complexity protein	Lys(949)->Glu	bas-->ac	neutral -0,267	no GO	blastx, pfam, smart = rien	blastp=Transcription factor with AP2 domain(S) (Plasmodium reichenowi); RNA pseudouridylate synthase, putative (Plasmodium reichenowi); Serine/threonine protein kinase (Plasmodium falciparum MaliPS..); uncharacterized protein	no change dans annot chez DID	rem.: les blastp de IowaII et DID montrent un domain Rav1p (entre 1000 et 1500), mais pas de mutation à ce niveau-là
CM000429	774006	774007		cgd1_3520	parvum:6324979-6325078;G	SEQ:773957-774056;G	CDT		774007	6325029	SNP	G	cgd1_3520,hypothetical protein	syn			GO:0003700 / sequence-specific DNA binding transcription factor activity et GO:0003700 / sequence-specific DNA binding transcription factor activity; GO:0006355 regulation of transcription, DNA-templated	pas de mutation sur domaine AP2	blastp=Erythrocyte membrane protein PFEMP3 (Cryptosporidium hominis); AP2 domain-containing protein (Cryptosporidium muris (strai..); Probable cyclin-dependent serine/threonine-protein kinase DDB_G0292550 (Dictyostelium discoideum)
CM000429	812850	812851		cgd1_3650	parvum:6363823-6363922;G	SEQ:812801-812900;G	CDT		812851	6363873	SNP	G	cgd1_3650,hypothetical protein%2C signal peptide	syn			no GO	pfam=rien; smart=1 signal peptide et low complexity. Blastx=rien	blastp=uncharacterized protein
CM000429	836799	836800		cgd1_3730	parvum:6387772-6387871;G	SEQ:836750-836849;G	CDT		836800	6387822	SNP	G	cgd1_3730,glucosamine-fructose-6-phosphate aminotransferase	Tyr(82)->His	pol-->bas	neutral 0,530	GO:0030246 / carbohydrate binding	mutation hors des domaines fonctionnels	blastp=Glucosamine: fructose-6-phosphate aminotransferase (Eimeria tenella), Toxo, Plasmodium	no change
CM000430	226258	226259		cgd2_1000	parvum:4791262-4791361;G	SEQ:226209-226308;G	CDT		128163	4791312	SNP	G	cgd2_1000,bruno-like%2C RRM domain RNA binding protein	syn			GO:0003676 / nucleic acid binding	smart, pfam=RRM (RNA recognition motif) mais pas de mutation sur ce domaine	blastp=RNA-binding protein, putative (Plasmodium chabaudi chabaudi); RNA recognition motif-containing protein (Toxoplasma gondii GT1); uncharacterized protein
CM000430	307906	307907		cgd2_1400	parvum:4872910-4873009;G	SEQ:307857-307956;G	CDT		209811	4872960	SNP	G	cgd2_1400,hypothetical protein	Ser(228)->Pro	pol-->apol	deleterious -3,50	no GO	pas de mutations dans coiled-coil, pas de domaine fonctionnel, pfam, smart=rien	blastx = domaine conservé reticulocyte binding/rhoptry protein Plasmodium (235kDa-fam protein) process of invasion RBCs, mais pas mutation sur ce domaine	no change
CM000430	308914	308915		cgd2_1410	parvum:4873918-4874017;A	SEQ:308865-308964;A	CDT		210819	4873968	SNP	A	cgd2_1410,possible domain KOG3410%2C conserved alpha-helical protein	syn			no GO	blastp de crypto db = domain FAM32A (ovarian tumor-associated gene); blastx, pfam, smart=domaine DUF1754 (unknown function)	blastp=DUF1754, hypothetical prot Theileiria parva et FAM32A de Rhizopus
CM000430	57272	57273		cgd2_230	parvum:8810316-8810415;C	SEQ:57223-57322;C	CDT		57273	8810366	SNP	C	cgd2_230,phosphatidylinositol phosphate phosphatase%2C putative	Ile(1001)->Thr	apol-->pol	neutral 0,036	GO:0004445/ inositol-polyphosphate 5-phosphatase activity	smart,pfam= 2 domaines= le 1er=Syja_N ou SacI homology domain (Gene: LmjF.14.1490 chez Trypanosoma), et le 2ème= Endonuclease/Exonuclease/phosphatase family (comme synaptojanin) mais mutation pas dans les 2 domaines	rôle dans actin function	no change		The SacI homology domain is most notably found at the amino terminal of the inositol 5'-phosphatase synaptojanin. Synaptic vesicles are recycled with remarkable speed and precision in nerve terminals. A major recycling pathway involves clathrin-mediated endocytosis at endocytic zones located around sites of release. Different 'accessory' proteins linked to this pathway have been shown to alter th…
CM000430	580521	580522		cgd2_2780	parvum:5145525-5145624;A	SEQ:580472-580571;G	CDT		482426	5145575	SNP	G	cgd2_2780,dCMP deaminase%2C Dcd1p like	Phe(9)->Leu	apol-->apol
CM000430	580972	580973		cgd2_2780	parvum:5145976-5146075;G	SEQ:580923-581022;A	CDT		482877	5146026	SNP	A	cgd2_2780,dCMP deaminase%2C Dcd1p like	Val(160)->Ile	apol-->apol	neutral 0,172 et 0,035	GO: metabolic process, hydrolase activity	smart,pfam= Cytidine and deoxycytidylate deaminase zinc-binding region, mutations pas dans ce domaine	blastp=Deoxycytidylate deaminase, putative (Eimeria necatrix); Dcd1p (Saccharomyces cerevisiae (st..);	no change
CM000430	727809	727810		cgd2_3450	parvum:5292813-5292912;C	SEQ:727760-727859;C	CDT		629714	5292863	SNP	C	cgd2_3450,ubiquitin C-terminal hydrolase of the cysteine proteinase fold	syn			GO:0008234 / cysteine-type peptidase activity; GO:0006511 / ubiquitin-dependent protein catabolic process; GO:0036459 / ubiquitinyl hydrolase activity		blastp=Ubiquitin carboxyl-terminal hydrolase chez de nombreux mammifères
CM000430	729395	729396		cgd2_3460	parvum:5294399-5294498;T	SEQ:729346-729445;T	CDT		631300	5294449	SNP	T	cgd2_3460,C- terminal region conserved%2C zinc finger%2C myb DNA binding domain	Thr(384)->Ile	pol-->apol	neutral 0,078	GO: DNA binding, chromatin binding, zinc ion binding (F)	smart= 1 domaine SANT, 1 domaine Zn-CHY, mutation pas dans domaines; pfam=1 seul domaine CHY -ZN	blastx= CHY Zn-finger protein chez plein d'organismes	no change		the CHY-type zinc finger is also found in the following proteins: Several protozoan hypothetical proteins that also contain a Myb domain	SANT SWI3, ADA2, N-CoR and TFIIIB'' DNA-binding domains Description: Interpro abstract (IPR001005): The retroviral oncogene v-myb, and its cellular counterpart c-myb, encode nuclear DNA-binding proteins. In myb, one of the most conserved regions consisting of three tandem repeats has been shown to be involved in DNA-binding [(PUBMED:2824190)]. The SANT domain is present in nuclear receptor co-rep…
CM000430	75633	75634		cgd2_330	parvum:8828677-8828776;T	SEQ:75584-75683;T	CDT		75634	8828727	SNP	T	cgd2_330,notchless	Ser(316)->Leu	pol-->apol	neutral -1,205	GO:0042254 / ribosome biogenesis	smart=1 domaine NLE (notchless) suivi de 8 domaines WD40 repeats. 1 mutation dans 1 domaine WD40	blastx=notchless protein	no change de domaines		The underlying common function of all WD40-repeat proteins is coordinating multi-protein complex assemblies, where the repeating units serve as a rigid scaffold for protein interactions. The specificity of the proteins is determined by the sequences outside the repeats themselves.
CM000430	79254	79255		cgd2_340	parvum:8832298-8832397;G	SEQ:79205-79304;G	CDT		79255	8832348	SNP	G	cgd2_340,signal peptide%2C large protein	Lys(816)->Glu	bas-->ac	neutral 0	no GO	smart=signal peptide+low complexity+ 3 coiled coil / pfam=rien	blastp d'uniprot= viral A-type inclusion protein; blastp de cryptoDB=DNA double-strand break repair Rad50 ATPase chez bacteries dont Clostridium	no change	mutation hors des domaines smart	The most conspicuous observation for the novel category of T. thermophila pellicle proteins was that 31% (162 proteins) recovered BLAST matches to ‘Viral Atype inclusion proteins’ from either Trichomonas or Entamoeba as their best matches (E-values as low as e-126) (see Supplemental Table S1). Viral A-like proteins represent a collection of poorly characterized eukaryotic proteins mostly identifi…	pas retrouvé sur muris
CM000430	97111	97112	MUC*	cgd2_450	parvum:8850155-8850254;T	SEQ:97062-97161;T	CDT		97112	8850205	SNP	T	cgd2_450,signal peptide%2C serine proline rich%2C possible low mw mucin glycoprotein locus of 6 genes	Pro(165)->Leu	apol--> apol	deleterious -5,50 -3,50	no GO	SMART: 1 peptide signal + 3 low complexity regions; pfam=rien	blastx=rien d'intéressant, que parvum et hominis	no change domaines	2 SNIP à la fin, pas sur peptide signal (nts 1-23) du début	connu dans article O'Connor 2009 sous le nom CpMuc7 = partie du locus de 6-7 genes (possible low mucin GP) present chez Cp & Ch et pas chez Cm --> confirmé par blastn
CM000430	97150	97151	MUC*	cgd2_450	parvum:8850194-8850293;T	SEQ:97101-97200;T	CDT		97151	8850244	SNP	T	cgd2_450,signal peptide%2C serine proline rich%2C possible low mw mucin glycoprotein locus of 6 genes	Thr(178)->Ile	pol--> apol
CM000431	247368	247369	MUC*	cgd3_720	parvum:3811116-3811215;T	SEQ:247319-247418;T	CDT		162543	3811166	SNP	T	cgd3_720,very large probable mucin%2C 11700 aa long protein with signal peptide and pronounced Thr repeat (308 aa long)	Pro(9768)->Leu	apol-->apol	neutral -0,333	no GO	smart=cgd3_720: 1 signal peptide + 6 internal repeats / DID: 1 signla peptide + 2 low complexity + 4 internal repeats	blastp=uncharacterized protein; Mucin 96D (Drosophila melanogaster); plein de "Cryptopsoridial mucin, large thr stretch, signal peptide sequence (Cryptosporidium parvum (stra..)"; Mucin-2 (Pteropus alecto)	morceau supplémentaire dans DID et TUM=blastx= probable mucin hominis et muris	proteine plus longue que C.parvum Iowa	smart=mutation dans internal repeat n°2 (9765)	proche ABC transporter; eukaryotic ABC transporters are character- ized almost exclusively as substrate exporters , required for the elimination of a variety of anti-parasitic compounds and con- ferring multi-drug resistance to the parasite
CM000431	252061	252062	MUC*	cgd3_720	parvum:3815809-3815908;A	SEQ:252012-252111;A	CDT		167236	3815859	SNP	A	cgd3_720,very large probable mucin%2C 11700 aa long protein with signal peptide and pronounced Thr repeat (308 aa long)	syn
CM000431	316383	316384		cgd3_1100	parvum:3880131-3880230;G	SEQ:316334-316433;G	CDT		231558	3880181	SNP	G	cgd3_1100,hypothetical protein	Ile(392)->Val	apol-->apol	neutral 0,067	no GO	pfam, smart,blastx=rien	blasp uniprot=rien d'intéressant, que des uncharacterized prot	no change	blastp ncbi: pas de changement, ubiquitin-conjugating enzyme E2 (ubiquitin-protein ligase), mais mutation pas à ce niveau-là
CM000431	322630	322631		cgd3_1110	parvum:3886378-3886477;C	SEQ:322581-322680;C	CDT		237805	3886428	SNP	C	cgd3_1110,P-type ATpase fused to two adenyl cyclase domains and 21 predicted transmembrane regions	Trp(1872)->Gly	apol-->apol	neutral -0,050 1,980	GO:0009190 / cyclic nucleotide biosynthetic process; GO:0000166 / nucleotide binding; GO:0016021/ integral component of membrane	smart,pfam= 1x E1-E2 ATPase / 18xTM domains / 2x CyCc domains (Adenylyl- / guanylyl cyclase, catalytic domain) (normaly present in two copies in mammalian adenylyl cyclases).	blasp uniprot=guanylyl cyclase related protein; Adenylate and guanylate cyclase catalytic domain-containing protein	no change	mutations hors des domaines smart	Transmembrane ATPases are membrane-bound enzyme complexes/ion transporters that use ATP hydrolysis to drive the transport of protons across a membrane. Some transmembrane ATPases also work in reverse, harnessing the energy from a proton gradient, using the flux of ions across the membrane via the ATPase proton channel to drive the synthesis of ATP. P-ATPases (E1E2-ATPases), which are found in bac…
CM000431	3241	3242	SKSR	cgd3_10	parvum:8940262-8940361;C	SEQ:3192-3291;C	CDT		3242	8940312	SNP	C	cgd3_10,conserved hypothetical protein	Lys(936)->Glu	bas-->ac	neutral -0,232	no GO	smart=conserved hypothetical protein with a signal peptide and low complexity repeats, + 2 coiled-coil	blastp d'uniprot=Signal peptide, predicted secreted protein of cryptosprodidium-specific SKSR gene family comme cgd8_30 par exemple	no change	pfam=rien	mutation hors domaines smart	apparemment pas chez muris	famille SKSR selon bouquin Nene et al 2008
CM000431	324619	324620		cgd3_1110	parvum:3888367-3888466;G	SEQ:324570-324669;G	CDT		239794	3888417	SNP	G	cgd3_1110,P-type ATpase fused to two adenyl cyclase domains and 21 predicted transmembrane regions	Lys(1209)->Gln	bas-->pol
CM000431	44921	44922		cgd3_200	parvum:8981942-8982041;C	SEQ:44872-44971;C	CDT		44922	8981992	SNP	C	cgd3_200,zfwd1 protein%2C CCCH like RNA binding domain fused to WD repeats	syn			GO:0046872 / metal ion binding		blastp=uncharacterized protein; Zinc finger protein, putative (Theileria annulata); Zinc finger (CCCH type) motif-containing protein (Toxoplasma gondii p89) et Plasmodium
CM000431	458149	458150		cgd3_1690	parvum:4021897-4021996;G	SEQ:458100-458199;G	CDT		373324	4021947	SNP	G	cgd3_1690,conserved hypothetical protein	Glu(83)->Gly	ac-->apol	deleterious -7,0	no GO	smart=1 signal peptide, 1 low complexity, 1 coiled-coil; pfam=rien	blastp=uncharacterized; protein SFI1 homolog chez Esox lucius	no change	blastx= protein SFI1 homolog (Plays a role in the dynamic structure of centrosome-associated contractile fibers via its interaction with CETN2)	mutation pas sur ce domaine
CM000431	66178	66179		cgd3_250	parvum:9003199-9003298;T	SEQ:66129-66228;T	CDT		66179	9003249	SNP	T	cgd3_250,protein serine/threonine phosphatase alpha	syn			GO:0004721 / phosphoprotein phosphatase activity; GO:0030145/ manganese ion binding	smart=2x Kelch domains, 1 PP2Ac domain	blastp=Serine/threonine-protein phosphatase (Toxoplasma gondii) et Plasmodium
CM000431	709529	709530		cgd3_2840	parvum:4273277-4273376;A	SEQ:709480-709579;A	CDT		624704	4273327	SNP	A	cgd3_2840,FmRP interacting protein like%2C contains 2 C2H2 zinc fingers involved in RNA metabolism	Ala(37)->Thr	apol-->pol	neutral 0,496	GO:0046872 / metal ion binding	smart=2x ZnF_C2H2 domains, +1 low complexity	blastx= Zn finger (C2H2 type) protein	no change		mutation hors domaines
CM000431	883278	883279		cgd3_3520	parvum:4447026-4447125;G	SEQ:883229-883328;G	CDT		798453	4447076	SNP	G	cgd3_3520,putative sodium/calcium cation exchanger having 12 transmembrane domains and signal peptide	Tyr(261)->Ser	pol-->pol	neutral 0,831	GO:0055085 / transmembrane transport; GO:0016021 / integral component of membrane	smart=1 signal peptide, 2x Na Ca ex (sodium/calcium exchangers), 1 TM domain	blastx=sodium/calcium (cation) exchangers	no change	blastp uniprot=idem	mutations hors domaines
CM000432	1083810	1083811		cgd4_4440	parvum:8732437-8732536;C	SEQ:1083761-1083860;C	CDT		119669	8732487	SNP	C	cgd4_4440,hypothetical protein	syn		neutral 0,05	GO:0016021 / integral component of membrane; GO:0006810 / transport; GO:0055085 / transmembrane transport; GO:0042626 / ATPase activity, coupled to transmembrane movement of substances	smart Iowa=3x TM domains + 2 AAA domains (AAA - ATPases); smart DID= 9x TM domains + 2 AAA domains (AAA - ATPases); pfam= 2 domains "ATP-binding domain of ABC transporters". ABC transporters belong to the ATP-Binding Cassette superfamily, which uses the hydrolysis of ATP to translocate a variety of compounds across biological membranes. ABC transporters are minimally constituted of two conserved …	blastx=ABC transporter family protein	no change		mutations dans 1 TM domain de DID (pas de mutations dans domaines Iowa)
CM000432	1084282	1084283		cgd4_4440	parvum:8732909-8733008;C	SEQ:1084233-1084332;C	CDT		120141	8732959	SNP	C	cgd4_4440,hypothetical protein	Met(912)->Leu	apol start-->apol						In molecular biology, ATP-binding domain of ABC transporters is a water-soluble domain of transmembrane ABC transporters.
CM000432	111863	111864		cgd4_450	parvum:7962078-7962177;T	SEQ:111814-111913;T	CDT		111864	7962128	SNP	T	cgd4_450,very large low complexity protein	Leu(1087)->His	apol-->bas	neutral -0,072	no GO	smart et pfam = 1x coiled-coil + DUF3437 (This presumed domain is functionally uncharacterised. This domain is found in eukaryotes. This domain is typically between 142 to 163 amino acids in length.) de 2330 à 2423 + nbreuses low complexity regions	blastx et blastp uniprot=uncharacterized protein	no change	string=plusieurs relations avec proteasome-related proteins	mutation pas dans domaine DUF3437
CM000432	193560	193561		cgd4_700	parvum:8043775-8043874;T	SEQ:193511-193610;T	CDT		193561	8043825	SNP	T	cgd4_700,conserved protein of possible plant or bacterial origin	syn			GO : oxydoreductase activity	smart et pfam = Saccharopine Dehydrogenase domain de 12 à 245. Metabolisme de lysine	blastp=uncharacterized; Saccharopine dehydrogenase chez bactéries
CM000432	400547	400548		cgd4_1590	parvum:7286720-7286819;A	SEQ:400498-400597;A	CDT		16074	7286770	SNP	A	cgd4_1590,chromodomain-helicase-DNA-bindingmultidomain chromatin protein with the following architecture: chromo-bromo-chromo-SNF2 ATpase	Asp(996)->Asn	ac-->pol	neutral 0,336	GO:0004386 / helicase activity; GO:0005524 / ATP binding; GO:0008152 / metabolic process	smart=1x chromo; 1x bromo; 1x chromo; 1x DexDc, 1x HELICc	blastp uniprot= Chromodomain helicase-DNA-binding protein; SNF2/RAD54 helicase family protein chez C. muris	no change		mutations hors domaines
CM000432	434617	434618		cgd4_1710	parvum:7320790-7320889;A	SEQ:434568-434667;C	CDT		50144	7320840	SNP	C	cgd4_1710,Low complexity protein	Ser(1307)->Pro	pol-->apol
CM000432	434703	434704		cgd4_1710	parvum:7320876-7320975;C	SEQ:434654-434753;A	CDT		50230	7320926	SNP	A	cgd4_1710,Low complexity protein	His(1335)->Gln	bas-->pol	neutral 5,6011 1,583	no GO	smart, pfam = non-SMC mitotic condensation complex subunit 1. The three non-SMC (structural maintenance of chromosomes) subunits of the mitotic condensation complex are Cnd1-3. The whole complex is essential for viability and the condensing of chromosomes in mitosis. De 1194 to 1379.	blastp uniprot=idem	no change		2 mutations dans domaine cnd-1 (en 1307 et en 1335)
CM000432	443734	443735		cgd4_1760	parvum:7329907-7330006;T	SEQ:443685-443784;T	CDT		59261	7329957	SNP	T	cgd4_1760,hypothetical protein with 2 transmembrane domains	Pro(626)->Thr	apol-->pol	neutral 0,904 2,864	no GO	smart, pfam = 2x TM domains + DUF747. This family is a family of eukaryotic membrane proteins. It was previously annotated as including a putative receptor for human cytomegalovirus gH [(PUBMED:17151244)] but this has has since been disputed [(PUBMED:10640539)]. Analysis of the mouse Tapt1 protein (transmembrane anterior posterior transformation 1) has shown it to be involved in patterning of the…	blastx=eukaryotic mb protein, cyclic amine resistance locus protein putative (Plasmodium); blasp uniprot=idem	no change		mutation 626 dans domain DUF747	smart=confirmation 2 transmb domains
CM000432	444777	444778		cgd4_1760	parvum:7330950-7331049;T	SEQ:444728-444827;T	CDT		60304	7331000	SNP	T	cgd4_1760,hypothetical protein with 2 transmembrane domains	Gly(278)->Glu	apol-->ac
CM000432	602673	602674		cgd4_2620	parvum:7488846-7488945;C	SEQ:602624-602723;C	CDT		218200	7488896	SNP	C	cgd4_2620,hypothetical protein	Asn(223)->Asp	pol-->ac	neutral -0,50	no GO	smart, pfam, blastx=rien	blastx=rien d'intéressant, que parvum et hominis uncharacterized; blastp uniprot=idem	no change
CM000432	973111	973112		cgd4_3960	parvum:8621738-8621837;A	SEQ:973062-973161;A	CDT		8970	8621788	SNP	A	cgd4_3960,hypothetical protein	Arg(143)->Gln	bas-->pol	neutral -1,233	no GO	smart=rien (2 coiled coil et c'est tout)	blatx=tethering factor uso1 (chez Schizo); blastp uniprot=idem+Viral A-type inclusion protein, putative (Trichomonas vaginalis)	no change
CM000433	1017346	1017347		cgd5_4430	parvum:8407820-8407919;G	SEQ:1017297-1017396;G	CDT		173232	8407870	SNP	G	cgd5_4430,WD40 repeat protein	syn				smart=4 WD40 repeats	blastp uniprot=WD40 repeat protein; transducin family protein
CM000433	1042457	1042458		cgd5_4490	parvum:8432931-8433030;C	SEQ:1042408-1042507;C	CDT		198343	8432981	SNP	C	cgd5_4490,hypothetical protein	Cys(78)->Trp	pol-->apol
CM000433	1042516	1042517		cgd5_4490	parvum:8432990-8433089;T	SEQ:1042467-1042566;C	CDT		198402	8433040	SNP	C	cgd5_4490,hypothetical protein	Gln(59)->Glu	pol-->ac
CM000433	1042634	1042635		cgd5_4490	parvum:8433108-8433207;C	SEQ:1042585-1042684;T	CDT		198520	8433158	SNP	T	cgd5_4490,hypothetical protein	syn
CM000433	106290	106291		cgd5_400	parvum:6532922-6533021;A	SEQ:106241-106340;A	CDT		106291	6532972	SNP	A	cgd5_400,protein with 4 PHD domains plus a SET domain and associated cysteine cluster at the C-terminus	Val(795)->Ile	apol-->apol	neutral -0,30	GO:0034968 / histone lysine methylation;	smart=3x PHD Zn-finger + 1 SET (Putative methyl transferase, based on outlier plant homologues) domain + 1x post-SET (Cysteine-rich motif following a subset of SET domains; This region is found in a number of histone lysine methyltransferases (HMTase), C-terminal to the SET domain) domain; blastx=histone lysine methyltransferase SET2 (Toxo)	blastp uniprot=Variant-silencing SET domain-containing protein (Plasmodium falciparum (isola..); Histone lysine methyltransferase SET2 (Toxoplasma gondii VAND).	no change	mutation pas sur domaines smart	string= histone acetyl-transferase ou methylase	Variant-silencing SET domain-containing protein: gene SETVS Plasmodium falciparum 3D7, Histone methyltransferase that specifically represses expression of the surface antigen-coding var genes by mediating trimethylation of 'Lys-36' of histone H3 (H3K36me3) on var genes. SETVS-dependent H3K36me3 is specifically involved in var genes silencing, a central step malaria pathogenesis: each parasite con…	Q8IE95- SETVS_PLAF7	Anthrax SET Protein: A Potential Virulence Determinant that Epigenetically Represses NF-κB Activation in Infected Macrophages
CM000433	140752	140753		cgd5_560	parvum:6567384-6567483;T	SEQ:140703-140802;T	CDT		140753	6567434	SNP	T	cgd5_560,hypothetical protein	Leu(336)->Ile	apol-->apol	neutral -0,222	no GO	pfam,smart=rien; blastx=rien	blastp=MYND finger protein chez Crypto muris; MYND finger protein, putative (Plasmodium falciparum (isola..)	no change		dans cryptodb: correspond à mynd-finger domain containing protein chez C. muris
CM000433	200806	200807		cgd5_810	parvum:6627438-6627537;C	SEQ:200757-200856;C	CDT		200807	6627488	SNP	C	cgd5_810,leucine-rich repeat protein	syn			no GO	smart=3 domains leucine-rich repeat protein; pfam=rien; blastx=leucine-rich repeat protein	blastp=Leucine rich repeat-containing protein (Toxoplasma gondii ME49); Testis specific leucine rich repeat protein, related (Eimeria acervulina)
CM000433	215292	215293		cgd5_860	parvum:6641924-6642023;A	SEQ:215243-215342;A	CDT		215293	6641974	SNP	A	cgd5_860,hypothetical protein	His(135)->Tyr	bas-->pol	deleterious -4,50	no GO	blastx, pfam, smart = rien	blasp=uncharacterized protein; ERYTHROCYTE MEMBRANE PROTEIN PFEMP3 (Plasmodium yoelii yoelii)	no change
CM000433	217848	217849		cgd5_880	parvum:6644480-6644579;G	SEQ:217799-217898;G	CDT		217849	6644530	SNP	G	cgd5_880,VirR/VirH family protein	Val(222)->Leu	apol-->apol	neutral -2,203	no GO	pfam et smart = domaine YaeB bactérien, mutation dans domaine YaeB, UPF0066, pdb 1sqb, This family contains a number of proteins of archaea and bacterial origin. The function of this family is unknown.	blastp=Methyltransferase, YaeB family (Pseudomonas chlororaphis sub..) ; Methyltransferase, YaeB/AF_0241 family (Pseudomonas alkylphenolia)	no change	pas retrouvé chez C. muris, annoté comme Nef-associated protein chez C. hominis	mutation sur domaine UPF0066	vir proteins = immuno variant chez Plasmodium, subtelomeric vir proteins
CM000433	234373	234374		cgd5_980	parvum:6661005-6661104;C	SEQ:234324-234423;C	CDT		234374	6661055	SNP	C	cgd5_980,hypothetical protein	Met(182)->Val	apol-->apol	neutral -0,25	no GO	smart,pfam=rien	blastp=Oligopeptide ABC transporter ATP-binding protein chez Spiroplasma ou Viral A-type inclusion protein, putative chez Trichomonas vaginalis	no change
CM000433	427910	427911	*	cgd5_2020	parvum:6854542-6854641;C	SEQ:427861-427960;C	CDT		427911	6854592	SNP	C	cgd5_2020,extracellular protein	Phe(4)->Ser	apol-->pol	neutral -0,488	no GO	smart=1x signal peptide + 1 SCP domain / pfam=cap protein family / blastx=SCP family extracellular subfamily protein	blastp uniprot=Cysteine-rich secretory protein-3 (CRISP-3) (Cryptosporidium hominis); SCP family extracellular subfamily protein (Hammondia hammondi); SCP family extracellular subfamily protein (Toxoplasma gondii GT1)	no change	mutation dans signal peptide		SCP / Tpx-1 / Ag5 / PR-1 / Sc7 family of extracellular domains. Description: Human glioma pathogenesis-related protein GliPR and the plant pathogenesis-related protein represent functional links between plant defense systems and human immune system. This family has no known function. Interpro abstract (IPR001283): The cysteine-rich secretory proteins (Crisp) are predominantly found in the mammali…	CAP domain (IPR014044) Short name: CAP_domain Domain relationships CAP domain (IPR014044) CAP domain, YkwD-like (IPR014258) Description The cysteine-rich secretory proteins, antigen 5, and pathogenesis-related 1 proteins (CAP) superfamily proteins are found in a wide range of organisms, including prokaryotes [PMID: 12625841] and non-vertebrate eukaryotes [PMID: 12759345], The nine subfamilies of …
CM000433	492421	492422		cgd5_2290	parvum:6919053-6919152;C	SEQ:492372-492471;C	CDT		492422	6919103	SNP	C	cgd5_2290,hypothetical protein with signal peptide	Ter(403)->Glu	stop-->ac	neutral 3,750	no GO	pfam=rien, smart=1x signal peptide + 1x low complextity region	blasp unirpot=uncharacterized; Serine/threonine protein kinase, putative (Plasmodium berghei)	no change	mutation en toute fin de séquence (ça rallonge prot d'un AA, qui remplace le stop).
CM000433	747403	747404		cgd5_3210	parvum:7174035-7174134;G	SEQ:747354-747453;G	CDT		747404	7174085	SNP	G	cgd5_3210,large hypothetical protein with signal peptide	Ser(629)->Ala	pol-->apol	deleterious -3,00	no GO	pfam=rien; smart=large hypothetical protein with signal peptide, TM domains + 1x coiled-coil; blastx=rien	blastp uniprot=Viral A-type inclusion protein, putative (Trichomonas vaginalis); Reticulocyte binding protein, putative (Plasmodium chabaudi chabaudi)	no change	mutation pas dans domaine smart
CM000433	75704	75705		cgd5_260	parvum:6502336-6502435;T	SEQ:75655-75754;A	CDT		75705	6502386	SNP	A	cgd5_260,hypothetical protein	Asp(579)->Glu	ac-->ac
CM000433	75707	75708		cgd5_260	parvum:6502339-6502438;A	SEQ:75658-75757;T	CDT		75708	6502389	SNP	T	cgd5_260,hypothetical protein	syn		neutral -0,36 -0,24 -0,48	no GO	smart=TPR-like repeat protein (tetratricopeptide); blastx= protein unc45 en début de prot	blastp uniprot=TPR repeat-containing protein (Cryptosporidium muris (strai..); uncharacterized protein; Serine/threonine protein kinase (Plasmodium falciparum MaliPS..); Transcription factor with AP2 domain(S) (Plasmodium reichenowi)	no change	mutations pas sur domaine fonctionnel TPR	pas chez C.hominis	Proteins with such domains include the anaphase-promoting complex (APC) subunits cdc16, cdc23 and cdc27, the NADPH oxidase subunit p67-phox, hsp90-binding immunophilins, transcription factors, the PKR protein kinase inhibitor, the major receptor for peroxisomal matrix protein import PEX5 and mitochondrial import proteins.
CM000433	75709	75710		cgd5_260	parvum:6502341-6502440;G	SEQ:75660-75759;G	CDT		75710	6502391	SNP	G	cgd5_260,hypothetical protein	Thr(581)->Arg	pol-->bas
CM000433	76470	76471		cgd5_270	parvum:6503102-6503201;A	SEQ:76421-76520;A	CDT		76471	6503152	SNP	A	cgd5_270,Unc45-like TPR repeat containing protein	Phe(2)->Ile	apol-->apol	testé que sur 2 (neutral 1,519)	no GO	smart=2x TM domains et low complexity domains. Unc45-like TPR repeat containing protein, ARM-type_fold	blastp uniprot= TPR containing protein chez plusieurs protistes	no change	mutation au tout début de la prot	string=myosin, actin, kinesin, HSP90	pas chez C.hominis
CM000433	78592	78593		cgd5_280	parvum:6505224-6505323;T	SEQ:78543-78642;T	CDT		78593	6505274	SNP	T	cgd5_280,signal peptide containing protein with 6 transmembrane domains	Pro(3)->Thr	apol-->pol
CM000433	918560	918561		cgd5_4000	parvum:8309034-8309133;A	SEQ:918511-918610;T	CDT		74446	8309084	SNP	T	cgd5_4000,hypothetical protein	syn
CM000433	919026	919027		cgd5_4000	parvum:8309500-8309599;T	SEQ:918977-919076;A	CDT		74912	8309550	SNP	A	cgd5_4000,hypothetical protein	Val(656)->Ile	apol-->apol	neutral -0,333	no GO	smart, pfam et blastx=rien	blasp uniprot=uncharacterized protein	no change	mutation fin de séquence
CM000433	988238	988239		cgd5_4300	parvum:8378712-8378811;G	SEQ:988189-988288;G	CDT		144124	8378762	SNP	G	cgd5_4300,hypothetical protein with 3 transmembrane domains near C-terminus	Gln(128)->Glu	pol-->ac	neutral 0,50	no GO	smart=hypothetical protein with 3 transmembrane domains near C-terminus, pfam=rien,blastx=rien	blastp uniprot=uncharacterized protein	no change	mutation pas dans transms domain
CM000434	1040459	1040460		cgd6_4400	parvum:2230387-2230486;G	SEQ:1040410-1040509;G	CDT		951979	2230437	SNP	G	cgd6_4400,proline-tRNA synthetase%3B class II aaRS (ybak RNA binding domain plus tRNA synthetase)	syn			GO:0004827 / proline-tRNA ligase activity; GO:0006418 / tRNA aminoacylation for protein translation;		blastp=Prolyl-tRNA synthetase (ProRS) (Toxoplasma gondii), Eimeira, Plasmodium; Proline--tRNA ligase (Plasmodium falciparum (isola..)
CM000434	1326523	1326524	INSU	cgd6_5510	parvum:9045853-9045952;C	SEQ:1326474-1326573;C	CDT		24507	9045903	SNP	C	cgd6_5510,telomeric insulinase-like protease with signal peptide	Phe(14)->Val	apol-->apol	neutral 0,095	GO:0008233 / peptidase activity; GO:0046872 / metal ion binding	smart=rien d'intéressant (2 low complexity domains)	blastp=Zinc protease telomerase (Cryptosporidium parvum); Peptidase'insulinase like peptidase (Cryptosporidium parvum (stra..); Normocyte-binding protein 1 (Plasmodium falciparum); Reticulocyte-binding protein (Plasmodium falciparum Vietna..);	no change	mutation débit de séquence
CM000434	1326524	1326525	INSU	cgd6_5510	parvum:9045854-9045953;T	SEQ:1326475-1326574;T	CDT		24508	9045904	SNP	T	cgd6_5510,telomeric insulinase-like protease with signal peptide	syn
CM000434	1326748	1326749	INSU	cgd6_5520	parvum:9046078-9046177;A	SEQ:1326699-1326798;A	CDT		24732	9046128	SNP	A	cgd6_5520,peptidaseinsulinase like peptidase	Ter(571)->Leu	???	neutral 0,475	GO:0046872 / metal ion binding; GO:0003824 / catalytic activity	smart=1x signal peptide + 1x Peptidase_M16 (Insulinase) + 1x Peptidase_M16_C (Peptidase M16 inactive domain)	blastp=Peptidase'insulinase like peptidase (Cryptosporidium parvum (stra..); Insulin-degrading enzyme, putative (Ichthyophthirius multifiliis..); Insulin-degrading enzyme (Mus musculus) et autres mammifères	no change	mutation en toute fin de séquence, hors domaines	Peptidase M16 consists of two structurally related domains. One is the active peptidase, whereas the other is inactive. The two domains hold the substrate like a clamp
CM000434	289391	289392		cgd6_1180	parvum:1479319-1479418;C	SEQ:289342-289441;C	CDT		200911	1479369	SNP	C	cgd6_1180,large protein with signal peptide	Leu(72)->Phe	apol-->apol	neutral -1,00	GO=ubiquitin-protein transferase activity	smart=large protein with signal peptide: signal peptide + transmb region + HECT domain; blastx=ubiquitin-protein ligase	blastp=uncharacterized protein; Eukaryotic translation initiation factor subunit eIF2A, putative (Plasmodium yoelii); Variable surface protein Vir12/24-related (Plasmodium vivax (strain Sal..);	no change	mutation hors domaine	HECT domain-containing family protein chez homologue C. muris	The name HECT comes from 'Homologous to the E6-AP Carboxyl Terminus' [(PUBMED:7708685)]. Proteins containing this domain at the C terminus include ubiquitin-protein ligase, which regulates ubiquitination of CDC25. Ubiquitin-protein ligase accepts ubiquitin from an E2 ubiquitin-conjugating enzyme in the form of a thioester, and then directly transfers the ubiquitin to targeted substrates. A cystei…
CM000434	533444	533445		cgd6_2240	parvum:1723372-1723471;G	SEQ:533395-533494;G	CDT		444964	1723422	SNP	G	cgd6_2240,protein with N-terminal apicomplexan-specific globular domain plus PHD domain	Lys(1244)->Arg	bas-->bas	neutral 0,106	GO:0008270 / zinc ion binding	smart=1x SET domain + 1x RING domain; blastx=CRISPR-associated protein Csx8 (Cas_Csx8)	blastp=Histone-lysine N-methyltransferase, H3 lysine-4 specific, putative (Plasmodium chabaudi chabaudi); Putative histone lysine methyltransferase, SET (Toxoplasma gondii GAB2-2007-..); Histone lysine methyltransferase, SET, putative (Hammondia hammondi)	no change	mutation hors domaine
CM000434	832664	832665		cgd6_3570	parvum:2022592-2022691;A	SEQ:832615-832714;A	CDT		744184	2022642	SNP	A	cgd6_3570,myotubularin related protein 1%2C C-terminus protein tyrosine/serine phosphatase%2C catalytic domain	syn			GO:0004725 / protein tyrosine phosphatase activity	smart=myotub-related domain	blastp=Myotubularin-related protein 1 ou 2 chez autres organismes comme mammifères			This family represents the phosphatase domain within eukaryotic myotubularin-related proteins. Myotubularin is a dual-specific lipid phosphatase that dephosphorylates phosphatidylinositol 3-phosphate and phosphatidylinositol (3,5)-bi-phosphate [(PUBMED:12847286)]. Mutations in gene encoding myotubularin-related proteins have been associated with disease [(PUBMED:12045210)].
CM000434	838753	838754		cgd6_3600	parvum:2028681-2028780;C	SEQ:838704-838803;C	CDT		750273	2028731	SNP	C	cgd6_3600,hypothetical protein	Ile(58)->Leu	apol-->apol	neutral -0,667	no GO	smart,pfam,blastx=rien	blastp=uncharacterized protein; Homeobox-containing protein, putative (Plasmodium yoelii yoelii)	no change
CM000434	868042	868043		cgd6_3720	parvum:2057970-2058069;G	SEQ:867993-868092;G	CDT		779562	2058020	SNP	G	cgd6_3720,pyrroline-5-carboxylate reductase	Phe(57)->Leu	apol-->apol	neutral 0,146	GO:0006561 / proline biosynthetic process; GO:0004735 / pyrroline-5-carboxylate reductase activity		blastp=Pyrroline-5-carboxylate reductase chez bactéries	no change	mutation dans F420_oxidored domain
CM000435	1007365	1007366		cgd7_4470	parvum:1007316-1007415;C	SEQ:1007316-1007415;C	CDT		1007366	1007366	SNP	C	cgd7_4470,CDC14 phosphatase	syn			GO:0008138 / protein tyrosine/serine/threonine phosphatase activity		blastp=Serine/threonine specific protein phosphatase (Toxoplasma gondii); CDC14 cell division cycle 14 homolog A (S. cerevisiae)
CM000435	1013312	1013313	*	cgd7_4490	parvum:1013263-1013362;T	SEQ:1013263-1013362;T	CDT		1013313	1013313	SNP	T	cgd7_4490,signal peptide-containing protein with transmembrane domain	Arg(464)->Lys	bas-->bas	neutral -1,333 -1,00 -1,50	GO: integral component of mb	smart=1x signal peptide + 1x low complexity domain pour Iowa et DID	blastp=uncharacterized protein; Acyl-CoA synthetase (Plasmodium reichenowi)	no change blastx	1mutation dans signal peptide
CM000435	1013842	1013843	*	cgd7_4490	parvum:1013793-1013892;A	SEQ:1013793-1013892;A	CDT		1013843	1013843	SNP	A	cgd7_4490,signal peptide-containing protein with transmembrane domain	syn
CM000435	1013875	1013876	*	cgd7_4490	parvum:1013826-1013925;A	SEQ:1013826-1013925;G	CDT		1013876	1013876	SNP	G	cgd7_4490,signal peptide-containing protein with transmembrane domain	syn
CM000435	1014078	1014079	*	cgd7_4490	parvum:1014029-1014128;G	SEQ:1014029-1014128;A	CDT		1014079	1014079	SNP	A	cgd7_4490,signal peptide-containing protein with transmembrane domain	syn
CM000435	1014624	1014625	*	cgd7_4490	parvum:1014575-1014674;G	SEQ:1014575-1014674;T	CDT		1014625	1014625	SNP	T	cgd7_4490,signal peptide-containing protein with transmembrane domain	Gly(27)->Arg	apol-->bas
CM000435	1014647	1014648	*	cgd7_4490	parvum:1014598-1014697;T	SEQ:1014598-1014697;G	CDT		1014648	1014648	SNP	G	cgd7_4490,signal peptide-containing protein with transmembrane domain	Val(19)->Ala	apol-->apol
CM000435	1016466	1016467	*	cgd7_4500	parvum:1016417-1016516;A	SEQ:1016417-1016516;A	CDT		1016467	1016467	SNP	A	cgd7_4500,sgnal peptide%2C large secreted protein	Ala(32)->Asp	apol-->ac	neutral -1,125 0,354 -2,146	no GO	smart=1x signal peptide, 3x internal repeats et 3x lox complexity domains	blastp=uncharacterized protein	no change blastx	1 mutation dans 1er internal repeat, les autres pas dans domaine fonctionnel
CM000435	1016494	1016495	*	cgd7_4500	parvum:1016445-1016544;T	SEQ:1016445-1016544;T	CDT		1016495	1016495	SNP	T	cgd7_4500,sgnal peptide%2C large secreted protein	syn
CM000435	1016787	1016788	*	cgd7_4500	parvum:1016738-1016837;C	SEQ:1016738-1016837;C	CDT		1016788	1016788	SNP	C	cgd7_4500,sgnal peptide%2C large secreted protein	Val(139)->Ala	apol-->apol
CM000435	1016924	1016925	*	cgd7_4500	parvum:1016875-1016974;A	SEQ:1016875-1016974;A	CDT		1016925	1016925	SNP	A	cgd7_4500,sgnal peptide%2C large secreted protein	Pro(185)->Thr	apol-->pol
CM000435	1020472	1020473	*	cgd7_4510	parvum:1020423-1020522;G	SEQ:1020423-1020522;G	CDT		1020473	1020473	SNP	G	cgd7_4510,ATP-binding cassette%2C sub-family C (CFTR/MRP)%2C member 2%3B Canalicular multispecific organic anion transporter%3B multidrug resist	syn		neutral 0,248 -0,733	GO: ATP binding ATPase activity	smart= 2x TM domains + 2x (ABC membrane (A variety of ATP-binding transport proteins have a six transmembrane helical region. ) et AAA (AAA - ATPases associated with a variety of cellular activities) domain) + 1x low complexity	blastp=Multidrug resistance-associated protein 1 (Apis cerana); Multidrug resistance-associated protein 1 (Ascaris suum); ABC transporter ABCC1 (Sarcoptes scabiei type hominis)	no change blastx	1 mutation (1055) dans ABC transporter transmb region	ATP-binding domain of ABC transporters In molecular biology, ATP-binding domain of ABC transporters is a water-soluble domain of transmembrane ABC transporters. ABC transporters belong to the ATP-Binding Cassette superfamily, which uses the hydrolysis of ATP to translocate a variety of compounds across biological membranes. ABC transporters are minimally constituted of two conserved regions: a hi…
CM000435	1020533	1020534	*	cgd7_4510	parvum:1020484-1020583;T	SEQ:1020484-1020583;T	CDT		1020534	1020534	SNP	T	cgd7_4510,ATP-binding cassette%2C sub-family C (CFTR/MRP)%2C member 2%3B Canalicular multispecific organic anion transporter%3B multidrug resist	Arg(1105)->Lys	bas-->bas
CM000435	1020550	1020551	*	cgd7_4510	parvum:1020501-1020600;G	SEQ:1020501-1020600;C	CDT		1020551	1020551	SNP	C	cgd7_4510,ATP-binding cassette%2C sub-family C (CFTR/MRP)%2C member 2%3B Canalicular multispecific organic anion transporter%3B multidrug resist	syn
CM000435	1020683	1020684	*	cgd7_4510	parvum:1020634-1020733;C	SEQ:1020634-1020733;C	CDT		1020684	1020684	SNP	C	cgd7_4510,ATP-binding cassette%2C sub-family C (CFTR/MRP)%2C member 2%3B Canalicular multispecific organic anion transporter%3B multidrug resist	Leu(1055)->Arg	apol-->bas
CM000435	1021018	1021019	*	cgd7_4510	parvum:1020969-1021068;C	SEQ:1020969-1021068;G	CDT		1021019	1021019	SNP	G	cgd7_4510,ATP-binding cassette%2C sub-family C (CFTR/MRP)%2C member 2%3B Canalicular multispecific organic anion transporter%3B multidrug resist	syn
CM000435	1027775	1027776		cgd7_4520	parvum:1027726-1027825;C	SEQ:1027726-1027825;C	CDT		1027776	1027776	SNP	C	cgd7_4520,ABC ATpase (2 ABC domains) with 10 transmembrane domains%2C adjacent duplicated gene	Lys(506)->Glu	bas-->ac	neutral 0,506	GO:0016021 / integral component of membrane; GO:0042626 / ATPase activity, coupled to transmembrane movement of substances; GO:0055085 / transmembrane transport	smart=5x TM domains, 2x AAA, 1x ABC membrane	blastp=Multidrug resistance-associated protein 1-like isoform 1 (Nannochloropsis gaditana); Canalicular multispecific organic anion transporter 1 (Nestor notabilis); ATP-binding cassette, sub-family C (CFTR/MRP), member 2 (Danio rerio)	no change blastx	mutation hors domaines
CM000435	1032287	1032288		cgd7_4530	parvum:1032238-1032337;A	SEQ:1032238-1032337;A	CDT		1032288	1032288	SNP	A	cgd7_4530,signal peptide%2C large secreted protein	Asp(802)->Asn	ac-->pol	neutral 0,50	no GO	smart=DID=1x signal peptide et low complexity domains; Iowa=1x TM domain et low complexity domains; pfam,blastx=rien	blastp=uncharacterized protein; Methyltransferase, TIGR04325 family (Leptospira santarosai serova..)	no change blastx	transmb region est devenue signal peptide dans smart
CM000435	1034218	1034219		cgd7_4530	parvum:1034169-1034268;G	SEQ:1034169-1034268;G	CDT		1034219	1034219	SNP	G	cgd7_4530,signal peptide%2C large secreted protein	syn
CM000435	1034422	1034423		cgd7_4530	parvum:1034373-1034472;C	SEQ:1034373-1034472;C	CDT		1034423	1034423	SNP	C	cgd7_4530,signal peptide%2C large secreted protein	syn
CM000435	1150492	1150493		cgd7_4990	parvum:1150443-1150542;T	SEQ:1150443-1150542;T	CDT		1150493	1150493	SNP	T	cgd7_4990,ubiquitin ligase with a HECT domain at the C-terminus	syn			GO:0004842 / ubiquitin-protein transferase activity; GO:0016567 / protein ubiquitination		blastp=Putative E3 ubiquitin-protein ligase protein PFF1365c (Plasmodium falciparum (isola..)
CM000435	1165536	1165537		cgd7_5040	parvum:1165487-1165586;C	SEQ:1165487-1165586;C	CDT		1165537	1165537	SNP	C	cgd7_5040,uncharacterized low complexity protein	Leu(471)->Ser	apol-->pol	neutral -0,50	no GO	smart=uncharacterized low complexity protein,pfam,blastx=rien	blastp=uncharacterized protein; Zinc protease-like protein (Campylobacter coli LMG 23342)	no change
CM000435	1231843	1231844		cgd7_5380	parvum:1231794-1231893;G	SEQ:1231794-1231893;G	CDT		1231844	1231844	SNP	G	cgd7_5380,CtIP type zinc knuckle (C2H2)	syn			no GO		blastp=uncharacterized protein; Transcription factor with AP2 domain(S) (Plasmodium reichenowi); Gamma response gene 1, putative isoform 1 (Theobroma cacao);		CtIP a transcription factor containing C2H2 zinc fingers. May modulate the functions ascribed to BRCA1 in transcriptional regulation, DNA repair, and/or cell cycle checkpoint control. Interacts with CTBP, with the C-terminal (BRCT) domains of BRCA1, and with the retinoblastoma protein. Abundantly expressed in brain and the immune system and associated with immune system malignancies. Ionizing rad…
CM000435	1232772	1232773		cgd7_5390	parvum:1232723-1232822;C	SEQ:1232723-1232822;C	CDT		1232773	1232773	SNP	C	cgd7_5390,uncharacterized protein	Ile(242)->Met	apol-->apolSTART	neutral 0,125	no GO	smart,pfam,blastx=rien	blastp=uncharacterized protein	no change
CM000435	1237089	1237090		cgd7_5410	parvum:1237040-1237139;A	SEQ:1237040-1237139;A	CDT		1237090	1237090	SNP	A	cgd7_5410,WD40 protein	Ser(777)->Tyr	pol-->pol	neutral 0,352	no GO	smart=6x WD40 domains	blastp=WD domain, G-beta repeat-containing protein (Toxoplasma gondii GT1) et Eimeiria	no change	mutation juste après 6ème WD40 domain	WD-repeat proteins are a large family found in all eukaryotes and are implicated in a variety of functions ranging from signal transduction and transcription regulation to cell cycle control and apoptosis. Repeated WD40 motifs act as a site for protein-protein interaction, and proteins containing WD40 repeats are known to serve as platforms for the assembly of protein complexes or mediators of tr…
CM000435	1244878	1244879		cgd7_5440	parvum:1244829-1244928;A	SEQ:1244829-1244928;T	CDT		1244879	1244879	SNP	T	cgd7_5440,very large low complexity protein%2C probably membrane associated	syn
CM000435	1249137	1249138		cgd7_5440	parvum:1249088-1249187;T	SEQ:1249088-1249187;A	CDT		1249138	1249138	SNP	A	cgd7_5440,very large low complexity protein%2C probably membrane associated	Arg(2420)->Gln	bas-->pol	neutral 2,00	no GO	smart=Very large low complexity protein, probably membrane associated; 8 transmb domains, pfam=rien	blastp=uncharacterized protein; Probable GPI-anchored adhesin-like protein PGA55 (Candida albicans (strain SC5..); Mucin-17 (Wickerhamomyces ciferrii (st..); Putative extracellular matrix-binding protein (Lactobacillus kunkeei EFB6)	no change	mutation dans domain Probable GPI-anchored adhesin-like de C. albicans
CM000435	1252240	1252241		cgd7_5450	parvum:1252191-1252290;C	SEQ:1252191-1252290;C	CDT		1252241	1252241	SNP	C	cgd7_5450,conserved hypothetical protein	Ala(178)->Gly	apol-->apol	neutral 0,50	no GO	smart=conserved hypothetical protein; with a transmembrane domain within N-terminus, signal peptide; 1 signal peptide+1 transmb region+1 low complexity region; pfam=rien	blastp=SH3 domain containing protein (The classical SH3 domain is usually found in proteins that interact with other proteins)ou tyrosine kinase ou Zinc finger Ran-binding domain-containing protein 2	no change	mutation hors domaines smart-->blasp=Probable serine/threonine-protein kinase DDB_G0282963 (Dictyostelium discoideum) en plus apparemment	pas de changement smart,pfam
CM000435	394189	394190		cgd7_1550	parvum:394140-394239;A	SEQ:394140-394239;A	CDT		394190	394190	SNP	A	cgd7_1550,uncharacterized protein	Val(257)->Ile	apol-->apol
CM000435	394579	394580		cgd7_1550	parvum:394530-394629;A	SEQ:394530-394629;A	CDT		394580	394580	SNP	A	cgd7_1550,uncharacterized protein	Gly(387)->Ser	apol-->pol	neutral -0,2 1,283	no GO	smart,pfam,blastx=rien	blastp=uncharacterized protein	no change
CM000435	396951	396952		cgd7_1560	parvum:396902-397001;C	SEQ:396902-397001;C	CDT		396952	396952	SNP	C	cgd7_1560,DHHC family palmitoyl transferase with a signal peptide and 4 transmembrane domains	syn			GO:0019706/ protein-cysteine S-palmitoyltransferase activity; GO:0016021 / integral component of membrane; GO:0008270 / zinc ion binding; GO:0016740 / transferase activity	smart=1 TM domain + 1x zf-DHHC domain	blastp=Palmitoyltransferase chez Plasmodium et mammifères	no change	Palmitoylation plays an important role in the regulation of the localization and function of the modified protein. Although many aspects of protein palmitoylation have been identified in mammalian and yeast cells, little information is available of this modification in protozoan parasites. Protein palmitoylation has been described for a few set of proteins in E.tenella, P. falciparum, T. gondii, …	voir favoris
CM000435	652841	652842		cgd7_2760	parvum:652792-652891;G	SEQ:652792-652891;G	CDT		652842	652842	SNP	G	cgd7_2760,separin (caspase fold protease)	Arg(335)->Gly	bas-->apol	neutral -0,233	GO:0008233 / peptidase activity	smart=peptidase_C50 domain (This group of cysteine peptidases belong to MEROPS peptidase family C50 (separase family, clan CD). The active site residues for members of this family and family C14 occur in the same order in the sequence: H,C. The separases are caspase-like proteases, which plays a central role in the chromosome segregation. In yeast they cleave the rad21 subunit of the cohesin comp…	blastp=DNA double-strand break repair Rad50 ATPase, putative (Entamoeba dispar (strain ATC..); separase(Esp1)	no change	mutation hors domaine peptidase
CM000435	930963	930964		cgd7_4120	parvum:930914-931013;C	SEQ:930914-931013;C	CDT		930964	930964	SNP	C	cgd7_4120,UDP-N-acetylgalactosamine: polypeptide N-acetylgalactosaminyltransferase%2C signal peptide	syn			GO:0016757 / transferase activity, transferring glycosyl groups	smart=1x signal peptide + 1x glycos_transf-2	blastp=Extracellular protein with a signal peptide followed by a family 2 glycosyltransferase and ricin domains (Cryptosporidium parvum (stra..); UDP-N-acetyl-D-galactosamine:polypeptide N-acetylgalactosaminyltransferase T4 (Cryptosporidium parvum); Putative polypeptide n-acetylgalactosaminyltransferase 12 (Toxoplasma gondii); UDP-N-acetyl-D-galactosamine:polypeptide N-acetylgalactosaminyltransfe…		This enzyme participates in o-glycan biosynthesis and glycan structures - biosynthesis 1. UDP-GalNAc:polypeptide alpha-N-acetylgalactosaminyltransferases (ppGaNTases) initiate the formation of mucin-type, O-linked glycans by catalyzing the transfer of alpha-N-acetylgalactosamine from UDP-GalNAc to Ser or Thr residues of core proteins to form the Tn antigen (GalNAc-alpha-1-O-Ser/Thr). ppGaNTases a…
CM000435	939872	939873		cgd7_4170	parvum:939823-939922;T	SEQ:939823-939922;T	CDT		939873	939873	SNP	T	cgd7_4170,ring domain protein%2C possible 4 transmembrane domains	Leu(36)->Gln	apol-->pol	neutral -0,497	GO:0008270 / zinc ion binding; GO:0016021 / integral component of membrane	smart=4x TM domains + 1x RING domain	blastp=Zinc finger, C3HC4 type (RING finger) domain-containing protein (Toxoplasma gondii GT1); et Eimeria; E3 ubiquitin-protein ligase (Nannochloropsis gaditana)	no change	mutation hors domaines	E3 ubiquitin-protein ligase activity is intrinsic to the RING domain of c-Cbl and is likely to be a general function of this domain; Various RING fingers exhibit binding activity towards E2 ubiquitin-conjugating enzymes (Ubc' s)
CM000435	941070	941071		cgd7_4180	parvum:941021-941120;G	SEQ:941021-941120;G	CDT		941071	941071	SNP	G	cgd7_4180,hypothetical protein	Lys(153)->Glu	pol-->bas	pas de mut	GO: protein transport(process); membrane (cc)	smart et pfam=Clathrin adaptor complex small chain	blastp=Clathrin adaptor complex small chain subfamily protein (Hammondia hammondi); Clathrin adaptor complex small chain subfamily protein (Toxoplasma gondii)	no change	pas de mutation en fait, parvum genes=2 sequences cgd7_4180 que j'ai mises en sequ consensus dans alignement	string: clathrin AP complex, autres related genes mutés dans notre liste	K-->E bas -->acide et non Gln-->Arg dans nouvel alignement
CM000435	978525	978526		cgd7_4340	parvum:978476-978575;A	SEQ:978476-978575;A	CDT		978526	978526	SNP	A	cgd7_4340,very large secreted protein%2C signal peptide	syn		neutral -2,00	no GO	smart, pfam, IPR = rien à part signal peptide, blast IPR=peut-être rhoptry Plasmodium, mutations hors du signal peptide	blastp=Rhoptry protein (Plasmodium yoelii yoelii); Reticulocyte binding protein, putative (Plasmodium yoelii);	no change	mutation hors domaines
CM000435	983454	983455		cgd7_4340	parvum:983405-983504;G	SEQ:983405-983504;T	CDT		983455	983455	SNP	T	cgd7_4340,very large secreted protein%2C signal peptide	Met(789)->Ile	apol start-->apol
CM000435	985632	985633		cgd7_4340	parvum:985583-985682;T	SEQ:985583-985682;G	CDT		985633	985633	SNP	G	cgd7_4340,very large secreted protein%2C signal peptide	syn
CM000435	987278	987279		cgd7_4350	parvum:987229-987328;G	SEQ:987229-987328;G	CDT		987279	987279	SNP	G	cgd7_4350,myosinunconventional myosin fused to an RCC1 domain (unique)	syn			GO:0016459 / myosin complex; GO:0003774 / motor activity; GO:0005524 / ATP binding; GO:0000166 / nucleotide binding		blastp= Myosin H (Toxoplasma gondii); Myosin B, putative (Babesia equi strain WA); Myosin B, putative (Theileria parva)		RCC1=Regulator of Chromosome Condensation 1
CM000436	1002763	1002764		cgd8_4020	parvum:3306625-3306724;T	SEQ:1002714-1002813;T	CDT		814781	3306675	SNP	T	cgd8_4020,hypothetical protein	Val(387)->Ile	apol-->apol	neutral -0,50	no GO	smart=rien (4 low complexity), pfam=rien; blastx=Probable serine/threonine-protein kinase DDB_G0276461 (Dictyostelium discoideum)	blastp=uncharacterized protein; CCR4-associated factor 1, putative (Plasmodium yoelii); Probable serine/threonine-protein kinase DDB_G0276461 (Dictyostelium discoideum); Eukaryotic translation initation factor 4 gamma, putative (Plasmodium berghei (strain A..)	no change
CM000436	1002839	1002840		cgd8_4020	parvum:3306701-3306800;T	SEQ:1002790-1002889;T	CDT		814857	3306751	SNP	T	cgd8_4020,hypothetical protein	syn
CM000436	1044691	1044692		cgd8_4190	parvum:3348553-3348652;A	SEQ:1044642-1044741;A	CDT		856709	3348603	SNP	A	cgd8_4190,uncharacterized glycine-rich low complexity protein	Thr(101)->Ile	pol-->apol	neutral -0,50	no GO	smart=rien d'interessant, que low complexity domains	blastp=Similar to formin-2 (Cryptosporidium hominis); uncharacterized protein chez Plasmodium	no change		Formins (formin homology proteins) are a group of proteins that are involved in the polymerization of actin and associate with the fast-growing end (barbed end) of actin filaments.[2] Most formins are Rho-GTPase effector proteins. Formins regulate the actin and microtubule cytoskeleton[3] and are involved in various cellular functions such as cell polarity, cytokinesis, cell migration and SRF tra…
CM000436	1198388	1198389		cgd8_4800	parvum:3502250-3502349;A	SEQ:1198339-1198438;A	CDT		1010406	3502300	SNP	A	cgd8_4800,SSM4 like ring finger with a forkhead associated (FHA) domain (apicomplexan-specific architecture)	Ile(705)->Asn	apol-->pol	neutral 1,367	GO:0008270 / zinc ion binding	smart=1x RINGv (The RING-variant domain is a C4HC3 zinc-finger like motif found in a number of cellular and viral proteins. Some of these proteins have been shown both in vivo and in vitro to have ubiquitin E3 ligase activity) et 1x FHA domains (Forkhead associated domain); blastx= erythrocyte membrane protein PFEMP3 [Cryptosporidium hominis TU502]; erythrocyte membrane protein pfemp3 [Plasmodium…	blastp=Erythrocyte membrane protein PFEMP3 (Cryptosporidium hominis); Erythrocyte membrane protein pfemp3, putative (Plasmodium knowlesi (strain H)); FHA domain-containing protein (Toxoplasma gondii p89)	no change	mutation hors domaines
CM000436	159859	159860		cgd8_640	parvum:8594645-8594744;A	SEQ:159810-159909;A	CDT		159860	8594695	SNP	A	cgd8_640,WD40 repeat protein	syn			no GO		blastp=uncharacterized protein; Transducin family protein/WD-40 repeat protein (Medicago truncatula);
CM000436	169832	169833	*	cgd8_660	parvum:8604618-8604717;C	SEQ:169783-169882;C	CDT		169833	8604668	SNP	C	cgd8_660,large low complexity protein	Arg(156)->Gly	bas-->apol	neutral -0,368	no GO	smart=large low complexity protein; with cryptosporidium-specific paralogs (nbreux low complexity + 6 internal repeats + 1 coiled coil),pfam=rien	blasp=Predicted secreted protein, signal peptide with several threonines, possible mucin (Cryptosporidium parvum (stra..) evalue=2e-38 28%; Glycine-rich cell wall structural protein (Arabidopsis thaliana)	no change	cgd8_670="hypothetical protein,signal peptide,paralogs"	apparemment pas chez C. muris
CM000436	331399	331400		cgd8_1240	parvum:2635261-2635360;T	SEQ:331350-331449;T	CDT		143417	2635311	SNP	T	cgd8_1240,DNA polymerase epsilon catalytic subunit	syn			GO:0008622 14:10 epsilon DNA polymerase complex; GO:0071897 / DNA biosynthetic process		blastp=DNA polymerase chez de nombreux organismes
CM000436	350033	350034		cgd8_1270	parvum:2653895-2653994;T	SEQ:349984-350083;T	CDT		162051	2653945	SNP	T	cgd8_1270,clathrin heavy chain	Arg(559)->Lys	bas-->bas	neutral -0,730 0,608	GO:0030130 / clathrin coat of trans-Golgi network vesicle; GO:0030659 / cytoplasmic vesicle membrane; GO:0016192 / vesicle-mediated transport; GO:0006886 / intracellular protein transport	smart=1x Pfam:Clathrin_H_link + 6x CLH domains (Clathrin heavy chain repeat homology)	blastp=Clathrin heavy chain (Toxoplasma gondii) et Plasmodium + mammifères	no change	mutation 409 dans domaine Clathrin_H_link	A protein involved in the endocytosis of particles that bind to the surface of eukaryotic cells
CM000436	350484	350485		cgd8_1270	parvum:2654346-2654445;C	SEQ:350435-350534;C	CDT		162502	2654396	SNP	C	cgd8_1270,clathrin heavy chain	Ile(409)->Val	apol-->apol
CM000436	363573	363574		cgd8_1320	parvum:2667435-2667534;G	SEQ:363524-363623;G	CDT		175591	2667485	SNP	G	cgd8_1320,calpain like thiol protease	Asn(651)->Asp	pol-->ac	neutral -0,601	GO:0004198 / calcium-dependent cysteine-type endopeptidase activity; GO:0006508 / proteolysis	smart=1x CysPc domain (Calpain-like thiol protease family)	blastp=Calpain family cysteine protease domain-containing protein (Hammondia hammondi); Calpain family cysteine protease domain-containing protein (Toxoplasma gondii GT1); et Babesia; Eimeiria	no change	mutation hors domaine CysPc	Calpains are a family of cytosolic cysteine proteinases. Members of the calpain family are believed to function in various biological processes, including integrin-mediated cell migration, cytoskeletal remodeling, cell differentiation and apoptosis
CM000436	419628	419629		cgd8_1520	parvum:2723490-2723589;A	SEQ:419579-419678;A	CDT		231646	2723540	SNP	A	cgd8_1520,coiled coil protein	Cys(318)->Tyr	pol-->pol	neutral -0,489	no GO	smart=coiled coil protein (2 low complexity, 2 coiled coil), pfam=rien	blastp= Viral A-type inclusion protein, putative (Trichomonas vaginalis)	no change	mutation pas dans coiled coil
CM000436	839857	839858		cgd8_3260	parvum:3143719-3143818;G	SEQ:839808-839907;G	CDT		651875	3143769	SNP	G	cgd8_3260,importin alpha subunit	syn			GO:0006606 / protein import into nucleus		blastp=Importin subunit alpha (Toxoplasma gondii GT1); Importin subunit alpha (Hammondia, Neospora,…)

## Sheet: Micra_specific
CHROM	START VAR	END VAR	POS GENOME PARVUM (Micra)	CDS annotation in cryptoDB
CM000429	672449	672450	parvum:6223422-6223521	cgd1_3070,multidomain protein with a conserved eukaryotic domain also present in the human DRIM protein at N- terminus and an archaeal-bacterial domain at C-terminus
CM000429	698335	698336	parvum:6249308-6249407	cgd1_3170,large hypothetical protein%2C possible coiled coil domain at amino terminus
CM000429	874092	874093	parvum:6425065-6425164	cgd1_3860,hypothetical protein
CM000430	297546	297547	parvum:4862550-4862649	cgd2_1370,hypothetical coiled coil protein
CM000430	649932	649933	parvum:5214936-5215035	cgd2_3140,hypothetical protein
CM000430	205535	205536	parvum:4770539-4770638	cgd2_920,peptidaseinsulinase-like peptidase
CM000431	354750	354751	parvum:3918498-3918597	cgd3_1180,hypothetical protein
CM000431	880238	880239	parvum:4443986-4444085	cgd3_3500,Nop12p nucleolar protein%2C RRM domain
CM000431	951875	951876	parvum:4515623-4515722	cgd3_3820,DNA LIGASE I
CM000432	390154	390155	parvum:7276327-7276426	cgd4_1570,hypothetical protein%2C possible conserved
CM000432	525809	525810	parvum:7411982-7412081	cgd4_2190,membrane associated aspartyl protease with a transmembrane domain at the C-terminus
CM000432	1013224	1013225	parvum:8661851-8661950	cgd4_4130,hypothetical protein
CM000433	395472	395473	parvum:6822104-6822203	cgd5_1860,conserved hypothetical protein
CM000433	76441	76442	parvum:6503073-6503172	cgd5_260,hypothetical protein
CM000433	76477	76478	parvum:6503109-6503208	cgd5_270,Unc45-like TPR repeat containing protein
CM000433	78494	78495	parvum:6505126-6505225	cgd5_280,signal peptide containing protein with 6 transmembrane domains
CM000433	78500	78501	parvum:6505132-6505231	cgd5_280,signal peptide containing protein with 6 transmembrane domains
CM000433	78513	78514	parvum:6505145-6505244	cgd5_280,signal peptide containing protein with 6 transmembrane domains
CM000433	78523	78524	parvum:6505155-6505254	cgd5_280,signal peptide containing protein with 6 transmembrane domains
CM000433	78542	78543	parvum:6505174-6505273	cgd5_280,signal peptide containing protein with 6 transmembrane domains
CM000433	78920	78921	parvum:6505552-6505651	cgd5_290,hypothetical protein%2C 6 transmembrane domains
CM000433	87307	87308	parvum:6513939-6514038	cgd5_330,hypothetical protein
CM000433	92125	92126	parvum:6518757-6518856	cgd5_340,signal peptide containing protein with threonine stretches%2Cpossible mucin
CM000433	971587	971588	parvum:8362061-8362160	cgd5_4240,hypothetical protein
CM000433	1034714	1034715	parvum:8425188-8425287	cgd5_4490,hypothetical protein
CM000433	1034715	1034716	parvum:8425189-8425288	cgd5_4490,hypothetical protein
CM000433	1037865	1037866	parvum:8428339-8428438	cgd5_4490,hypothetical protein
CM000433	1037883	1037884	parvum:8428357-8428456	cgd5_4490,hypothetical protein
CM000433	1052970	1052971	parvum:9078845-9078944	cgd5_4540,asparagine synthetase A (AsnA) like protein
CM000433	1052973	1052974	parvum:9078848-9078947	cgd5_4540,asparagine synthetase A (AsnA) like protein
CM000433	1052979	1052980	parvum:9078854-9078953	cgd5_4540,asparagine synthetase A (AsnA) like protein
CM000433	1074786	1074787	parvum:9064173-9064272	cgd5_4600,conserved hypothetical protein
CM000433	1074984	1074985	parvum:9064371-9064470	cgd5_4600,conserved hypothetical protein
CM000433	142697	142698	parvum:6569329-6569428	cgd5_570,hypothetical protein%2C 5 transmembrane domains near N-terminus
CM000433	188962	188963	parvum:6615594-6615693	cgd5_760,hypothetical protein
CM000434	304140	304141	parvum:1494068-1494167	cgd6_1260,hypothetical protein
CM000434	304162	304163	parvum:1494090-1494189	cgd6_1260,hypothetical protein
CM000434	305281	305282	parvum:1495209-1495308	cgd6_1260,hypothetical protein
CM000434	504284	504285	parvum:1694212-1694311	cgd6_2100,hypothetical protein
CM000434	68271	68272	parvum:8919311-8919410	cgd6_270,hypothetical protein
CM000434	68284	68285	parvum:8919324-8919423	cgd6_270,hypothetical protein
CM000434	68286	68287	parvum:8919326-8919425	cgd6_270,hypothetical protein
CM000434	71707	71708	parvum:8922747-8922846	cgd6_290,hypothetical protein
CM000434	84673	84674	parvum:8935713-8935812	cgd6_350,hypothetical protein
CM000434	84678	84679	parvum:8935718-8935817	cgd6_350,hypothetical protein
CM000434	816864	816865	parvum:2006792-2006891	cgd6_3500,hypothetical protein
CM000434	102492	102493	parvum:1292420-1292519	cgd6_450,hypothetical protein
CM000434	102493	102494	parvum:1292421-1292520	cgd6_450,hypothetical protein
CM000434	102496	102497	parvum:1292424-1292523	cgd6_450,hypothetical protein
CM000434	103735	103736	parvum:1293663-1293762	cgd6_460,hypothetical protein
CM000434	104464	104465	parvum:1294392-1294491	cgd6_470,hypothetical protein
CM000434	104472	104473	parvum:1294400-1294499	cgd6_470,hypothetical protein
CM000434	104479	104480	parvum:1294407-1294506	cgd6_470,hypothetical protein
CM000434	104482	104483	parvum:1294410-1294509	cgd6_470,hypothetical protein
CM000434	104492	104493	parvum:1294420-1294519	cgd6_470,hypothetical protein
CM000434	104513	104514	parvum:1294441-1294540	cgd6_470,hypothetical protein
CM000434	174408	174409	parvum:1364336-1364435	cgd6_700,ribonucleotide reductase small subunit
CM000435	406927	406928	parvum:406878-406977	cgd7_1590,uracil-DNA glycosylase%2C putative
CM000435	406959	406960	parvum:406910-407009	cgd7_1590,uracil-DNA glycosylase%2C putative
CM000436	815948	815949	parvum:3119810-3119909	cgd8_3120,hypothetical protein
CM000436	1042548	1042549	parvum:3346410-3346509	cgd8_4170,conserved hypothetical protein
CM000436	1135570	1135571	parvum:3439432-3439531	cgd8_4560,hypothetical protein
CM000436	1161512	1161513	parvum:3465374-3465473	cgd8_4680,conserved protein%3B Py hit 23481194
CM000436	1135597	1135598	parvum:3439432-3439531	cgd8_4560,hypothetical protein
CM000433	1074677	1074678	parvum:9064064-9064163	cgd8_4560,hypothetical protein

## Sheet: custom_specific
CHROM	START VAR	END VAR	POS GENOME Iowa II (Bcftools)	STRAIN	CDS annotation in cryptoDB gff release 36
CM000429	687963	687964	SEQ:687914-688013;T	CDT	cgd1_3150,cyclin'cyclin'
CM000429	694934	694935	SEQ:694885-694984;C	CDT	cgd1_3170,large hypothetical protein%2C possible coiled coil domain at amino terminus
CM000429	695183	695184	SEQ:695134-695233;C	CDT	cgd1_3170,large hypothetical protein%2C possible coiled coil domain at amino terminus
CM000429	702826	702827	SEQ:702777-702876;A	CDT	cgd1_3190,hypothetical protein
CM000429	702853	702854	SEQ:702804-702903;T	CDT	cgd1_3190,hypothetical protein
CM000429	702475	702476	SEQ:702426-702525;T	CDT	cgd1_3190,hypothetical protein
CM000429	707937	707938	SEQ:707888-707987;T	CDT	cgd1_3210,hypothetical protein
CM000429	789354	789355	SEQ:789305-789404;CTAATAATAATAATAATAATAATAATA	CDT	cgd1_3550,mucin-like low complexity glycoprotein with a signal peptide and an apple domain.
CM000429	81748	81749	SEQ:81699-81798;A	CDT	cgd1_360,conserved hypothetical protein
CM000429	836290	836291	SEQ:836241-836340;A	CDT	cgd1_3730,glucosamine-fructose-6-phosphate aminotransferase
CM000429	130339	130340	SEQ:130290-130389;T	CDT	cgd1_580,dynamin-like protein
CM000429	130812	130813	SEQ:130763-130862;G	CDT	cgd1_580,dynamin-like protein
CM000430	225872	225873	SEQ:225823-225922;GTA	CDT	cgd2_1000,bruno-like%2C RRM domain RNA binding protein
CM000430	232225	232226	SEQ:232176-232275;C	CDT	cgd2_1020,proteasome regulatory subunit Rpn9%2C PINT domain
CM000430	294237	294238	SEQ:294188-294287;A	CDT	cgd2_1350,ATP synthase beta chain%2C mitochondrial precursor%2C putative
CM000430	305975	305976	SEQ:305926-306025;C	CDT	cgd2_1380,hypothetical protein
CM000430	344349	344350	SEQ:344300-344399;A	CDT	cgd2_1640,calcineurin like phosphatase with 3x Efhand domains at N-terminus
CM000430	51404	51405	SEQ:51355-51454;T	CDT	cgd2_210,glycerol-3-phosphate dehydrogenase
CM000430	581316	581317	SEQ:581267-581366;C	CDT	cgd2_2780,dCMP deaminase%2C Dcd1p like
CM000430	583078	583079	SEQ:583029-583128;T	CDT	cgd2_2800,THUMP RNA binding domain containing protein%2C Yg1232wp-like
CM000430	66233	66234	SEQ:66184-66283;T	CDT	cgd2_290,hypothetical protein
CM000430	7241	7242	SEQ:7192-7291;C	CDT	cgd2_30,cysteine desulfurase/selenocysteine lyase-like PLP dependent transferase superfamily protein
CM000430	746441	746442	SEQ:746392-746491;T	CDT	cgd2_3530,possible RNA binding motif%2C signal peptide
CM000430	746443	746444	SEQ:746394-746493;T	CDT	cgd2_3530,possible RNA binding motif%2C signal peptide
CM000430	746446	746447	SEQ:746397-746496;T	CDT	cgd2_3530,possible RNA binding motif%2C signal peptide
CM000430	949374	949375	SEQ:949325-949424;C	CDT	cgd2_4240,P-type ATpase3 cation transport ATpase%2C signal peptide
CM000431	349614	349615	SEQ:349565-349664;T	CDT	cgd3_1180,hypothetical protein
CM000431	382537	382538	SEQ:382488-382587;T	CDT	cgd3_1340,NMD3p like protein involved in nonsense mediated decay
CM000431	43420	43421	SEQ:43371-43470;T	CDT	cgd3_190,latent transforming growth factor beta binding protein like (3F865)
CM000431	42774	42775	SEQ:42725-42824;ATTGT	CDT	cgd3_190,latent transforming growth factor beta binding protein like (3F865)
CM000431	61136	61137	SEQ:61087-61186;C	CDT	cgd3_230,conserved hypothetical protein
CM000431	74041	74042	SEQ:73992-74091;C	CDT	cgd3_270,hypothetical protein
CM000431	894958	894959	SEQ:894909-895008;T	CDT	cgd3_3570,conserved hypothetical protein
CM000431	894942	894943	SEQ:894893-894992;A	CDT	cgd3_3570,conserved hypothetical protein
CM000431	894123	894124	SEQ:894074-894173;A	CDT	cgd3_3570,conserved hypothetical protein
CM000431	926277	926278	SEQ:926228-926327;G	CDT	cgd3_3700,hypothetical protein
CM000431	953195	953196	SEQ:953146-953245;C	CDT	cgd3_3830,hypothetical protein
CM000431	112470	112471	SEQ:112421-112520;T	CDT	cgd3_400,hypothetical protein
CM000431	112339	112340	SEQ:112290-112389;A	CDT	cgd3_400,hypothetical protein
CM000431	113650	113651	SEQ:113601-113700;C	CDT	cgd3_400,hypothetical protein
CM000431	148253	148254	SEQ:148204-148303;G	CDT	cgd3_490,putative fucose translocator with 8 transmembrane domains%2C within locus of 3 paralogous genes
CM000431	150138	150139	SEQ:150089-150188;T	CDT	cgd3_500,putative fucose translocator with 8 transmembrane domains%2C within locus of 3 paralogous genes
CM000431	149520	149521	SEQ:149471-149570;T	CDT	cgd3_500,putative fucose translocator with 8 transmembrane domains%2C within locus of 3 paralogous genes
CM000431	156466	156467	SEQ:156417-156516;C	CDT	cgd3_530,large hypothetical protein with signal peptide
CM000431	268617	268618	SEQ:268568-268667;G	CDT	cgd3_810,hypothetical protein
CM000432	273593	273594	SEQ:273544-273643;A	CDT	cgd4_1010,hypothetical protein
CM000432	410257	410258	SEQ:410208-410307;A	CDT	cgd4_1610,Ser/Thr protein kinase
CM000432	425771	425772	SEQ:425722-425821;C	CDT	cgd4_1690,myosin
CM000432	443795	443796	SEQ:443746-443845;T	CDT	cgd4_1760,hypothetical protein with 2 transmembrane domains
CM000432	443772	443773	SEQ:443723-443822;T	CDT	cgd4_1760,hypothetical protein with 2 transmembrane domains
CM000432	610275	610276	SEQ:610226-610325;G	CDT	cgd4_2670,FRP1 like protein involved in DNA repair with a FAT domain and a phosphatidylinositol kinase domain at the C-terminus
CM000432	611709	611710	SEQ:611660-611759;G	CDT	cgd4_2670,FRP1 like protein involved in DNA repair with a FAT domain and a phosphatidylinositol kinase domain at the C-terminus
CM000432	888938	888939	SEQ:888889-888988;A	CDT	cgd4_3670,uncharacterized low complexity protein
CM000432	1021772	1021773	SEQ:1021723-1021822;G	CDT	cgd4_4160,possible carboxypeptidase
CM000432	1033614	1033615	SEQ:1033565-1033664;A	CDT	cgd4_4220,hypothetical protein
CM000433	242604	242605	SEQ:242555-242654;T	CDT	cgd5_1000,hypothetical protein
CM000433	297068	297069	SEQ:297019-297118;TAA	CDT	cgd5_1360,superfamily I helicase
CM000433	308005	308006	SEQ:307956-308055;T	CDT	cgd5_1400,hypothetical protein
CM000433	414624	414625	SEQ:414575-414674;A	CDT	cgd5_1960,enolase (2-phosphoglycerate dehydratase)
CM000433	75706	75707	SEQ:75657-75756;T	CDT	cgd5_260,hypothetical protein
CM000433	78466	78467	SEQ:78417-78516;G	CDT	cgd5_280,signal peptide containing protein with 6 transmembrane domains
CM000433	78465	78466	SEQ:78416-78515;T	CDT	cgd5_280,signal peptide containing protein with 6 transmembrane domains
CM000433	78591	78592	SEQ:78542-78641;T	CDT	cgd5_280,signal peptide containing protein with 6 transmembrane domains
CM000433	630002	630003	SEQ:629953-630052;A	CDT	cgd5_2830,chorein/VPS13 like protein involved in vacuolar transport
CM000433	630318	630319	SEQ:630269-630368;T	CDT	cgd5_2840,hypothetical protein with 4 transmembrane domains near carboxy terminus
CM000433	78919	78920	SEQ:78870-78969;C	CDT	cgd5_290,hypothetical protein%2C 6 transmembrane domains
CM000433	710253	710254	SEQ:710204-710303;G	CDT	cgd5_3130,large hypothetical protein with 8 or more transmembrane domains
CM000433	92124	92125	SEQ:92075-92174;T	CDT	cgd5_340,signal peptide containing protein with threonine stretches%2Cpossible mucin
CM000433	95028	95029	SEQ:94979-95078;C	CDT	cgd5_360,conserved protein with 2 transmembrane domain
CM000433	95234	95235	SEQ:95185-95284;T	CDT	cgd5_360,conserved protein with 2 transmembrane domain
CM000433	854494	854495	SEQ:854445-854544;G	CDT	cgd5_3670,hypothetical protein
CM000433	98120	98121	SEQ:98071-98170;C	CDT	cgd5_380,hypothetical protein
CM000433	100024	100025	SEQ:99975-100074;A	CDT	cgd5_390,putative eukaryotic translation initiation factor 3
CM000433	988292	988293	SEQ:988243-988342;T	CDT	cgd5_4300,hypothetical protein with 3 transmembrane domains near C-terminus
CM000433	1017071	1017072	SEQ:1017022-1017121;T	CDT	cgd5_4430,WD40 repeat protein
CM000433	1042039	1042040	SEQ:1041990-1042089;T	CDT	cgd5_4490,hypothetical protein
CM000433	1042636	1042637	SEQ:1042587-1042686;G	CDT	cgd5_4490,hypothetical protein
CM000433	1042605	1042606	SEQ:1042556-1042655;T	CDT	cgd5_4490,hypothetical protein
CM000433	1042604	1042605	SEQ:1042555-1042654;C	CDT	cgd5_4490,hypothetical protein
CM000433	1034713	1034714	SEQ:1034664-1034763;TCAC	CDT	cgd5_4490,hypothetical protein
CM000433	1042852	1042853	SEQ:1042803-1042902;G	CDT	cgd5_4500,possible vacuolar protein sorting associated protein (VPS)
CM000433	1074602	1074603	SEQ:1074553-1074652;T	CDT	cgd5_4600,conserved hypothetical protein
CM000433	1074620	1074621	SEQ:1074571-1074670;A	CDT	cgd5_4600,conserved hypothetical protein
CM000433	1074650	1074651	SEQ:1074601-1074700;T	CDT	cgd5_4600,conserved hypothetical protein
CM000433	1074601	1074602	SEQ:1074552-1074651;A	CDT	cgd5_4600,conserved hypothetical protein
CM000433	1074656	1074657	SEQ:1074607-1074706;C	CDT	cgd5_4600,conserved hypothetical protein
CM000433	1074651	1074652	SEQ:1074602-1074701;A	CDT	cgd5_4600,conserved hypothetical protein
CM000433	134525	134526	SEQ:134476-134575;CA	CDT	cgd5_540,hypothetical protein
CM000433	142696	142697	SEQ:142647-142746;CT	CDT	cgd5_570,hypothetical protein%2C 5 transmembrane domains near N-terminus
CM000434	84983	84984	SEQ:84934-85033;T	CDT	cgd6_350,hypothetical protein
CM000434	85004	85005	SEQ:84955-85054;T	CDT	cgd6_350,hypothetical protein
CM000434	84989	84990	SEQ:84940-85039;T	CDT	cgd6_350,hypothetical protein
CM000434	826424	826425	SEQ:826375-826474;G	CDT	cgd6_3530,hypothetical protein with possible 4 or more transmembrane domains
CM000434	89189	89190	SEQ:89140-89239;A	CDT	cgd6_380,hypothetical protein with signal peptide and 4 transmembrane domains%2C possible apicomplexan conserved
CM000434	920766	920767	SEQ:920717-920816;T	CDT	cgd6_3950,uncharacterized protein
CM000434	1060297	1060298	SEQ:1060248-1060347;G	CDT	cgd6_4460,large protein with ARM repeats
CM000434	102491	102492	SEQ:102442-102541;G	CDT	cgd6_450,hypothetical protein
CM000434	1083270	1083271	SEQ:1083221-1083320;A	CDT	cgd6_4550,UBP_znfinger+UBA
CM000434	103734	103735	SEQ:103685-103784;TG	CDT	cgd6_460,hypothetical protein
CM000434	1143879	1143880	SEQ:1143830-1143929;A	CDT	cgd6_4800,hypothetical protein
CM000434	125643	125644	SEQ:125594-125693;A	CDT	cgd6_540,Ser/Thr protein kinase
CM000434	125645	125646	SEQ:125596-125695;T	CDT	cgd6_540,Ser/Thr protein kinase
CM000434	125646	125647	SEQ:125597-125696;A	CDT	cgd6_540,Ser/Thr protein kinase
CM000434	1326405	1326406	SEQ:1326356-1326455;A	CDT	cgd6_5510,telomeric insulinase-like protease with signal peptide
CM000434	1326406	1326407	SEQ:1326357-1326456;G	CDT	cgd6_5510,telomeric insulinase-like protease with signal peptide
CM000434	142595	142596	SEQ:142546-142645;G	CDT	cgd6_590,hypothetical protein with possible transmembrane domain or GPI anchor signal at C-terminus
CM000434	174407	174408	SEQ:174358-174457;C	CDT	cgd6_700,ribonucleotide reductase small subunit
CM000434	209478	209479	SEQ:209429-209528;GGAAGAAGAAGAAGAAGAAGAAGAAGAAGAAGA	CDT	cgd6_830,conserved hypothetical protein
CM000434	208209	208210	SEQ:208160-208259;CGATGATGATGATGATGATGATGATGATGATGATGATGATGATG	CDT	cgd6_830,conserved hypothetical protein
CM000435	250499	250500	SEQ:250450-250549;T	CDT	cgd7_1010,very large low complexity protein
CM000435	406958	406959	SEQ:406909-407008;TA	CDT	cgd7_1590,uracil-DNA glycosylase%2C putative
CM000435	922223	922224	SEQ:922174-922273;T	CDT	cgd7_4090,alpha superhelical protein%2C divergent TPR like repeats%2C possible microtubule associated protein
CM000435	969565	969566	SEQ:969516-969615;G	CDT	cgd7_4310,extracellular protein with a signal peptide and 4 SCP domains
CM000435	1007131	1007132	SEQ:1007082-1007181;G	CDT	cgd7_4470,CDC14 phosphatase
CM000435	1016804	1016805	SEQ:1016755-1016854;T	CDT	cgd7_4500,sgnal peptide%2C large secreted protein
CM000435	1016971	1016972	SEQ:1016922-1017021;G	CDT	cgd7_4500,sgnal peptide%2C large secreted protein
CM000435	1016432	1016433	SEQ:1016383-1016482;T	CDT	cgd7_4500,sgnal peptide%2C large secreted protein
CM000435	1020682	1020683	SEQ:1020633-1020732;T	CDT	cgd7_4510,ATP-binding cassette%2C sub-family C (CFTR/MRP)%2C member 2
CM000435	1021186	1021187	SEQ:1021137-1021236;T	CDT	cgd7_4510,ATP-binding cassette%2C sub-family C (CFTR/MRP)%2C member 2
CM000435	1034269	1034270	SEQ:1034220-1034319;C	CDT	cgd7_4530,signal peptide%2C large secreted protein
CM000435	1047071	1047072	SEQ:1047022-1047121;A	CDT	cgd7_4560,gigantic extracellular protein with interesting sushi (9x) and archaeal protease type repeats having the domain architecture: signal peptide-CRYPB(3x)-sushi (9x)-archaeoglobus type repeats (2x)
CM000435	1070422	1070423	SEQ:1070373-1070472;T	CDT	cgd7_4720,hypothetical protein
CM000435	1070280	1070281	SEQ:1070231-1070330;T	CDT	cgd7_4720,hypothetical protein
CM000435	1072162	1072163	SEQ:1072113-1072212;G	CDT	cgd7_4730,RAD23p%2C UB+UBA domains protein
CM000435	1165879	1165880	SEQ:1165830-1165929;C	CDT	cgd7_5040,uncharacterized low complexity protein
CM000435	1232049	1232050	SEQ:1232000-1232099;C	CDT	cgd7_5380,CtIP type zinc knuckle (C2H2)
CM000435	1247191	1247192	SEQ:1247142-1247241;A	CDT	cgd7_5440,very large low complexity protein%2C probably membrane associated
CM000435	136188	136189	SEQ:136139-136238;A	CDT	cgd7_580,hypothetical protein
CM000435	139971	139972	SEQ:139922-140021;A	CDT	cgd7_600,hypothetical protein
CM000436	314414	314415	SEQ:314365-314464;G	CDT	cgd8_1180,coronin like WD40 repeat protein
CM000436	340485	340486	SEQ:340436-340535;C	CDT	cgd8_1250,SEC24C-like component of COPII coatamer of ER-golgi vesicles
CM000436	418046	418047	SEQ:417997-418096;A	CDT	cgd8_1510,large protein with possibly 18 transmembrane domains
CM000436	419095	419096	SEQ:419046-419145;T	CDT	cgd8_1520,coiled coil protein
CM000436	528927	528928	SEQ:528878-528977;C	CDT	cgd8_1930,large protein with a GCN1 domain
CM000436	537609	537610	SEQ:537560-537659;A	CDT	cgd8_1970,NAD kinase involved in polyphosphate metabolism
CM000436	547799	547800	SEQ:547750-547849;A	CDT	cgd8_2010,span like RimI family protein amino acetyltransferase
CM000436	901235	901236	SEQ:901186-901285;G	CDT	cgd8_3540,predicted secreted protein
CM000436	1003253	1003254	SEQ:1003204-1003303;A	CDT	cgd8_4020,hypothetical protein
CM000436	1001606	1001607	SEQ:1001557-1001656;A	CDT	cgd8_4020,hypothetical protein
CM000436	1002242	1002243	SEQ:1002193-1002292;T	CDT	cgd8_4020,hypothetical protein
CM000436	1002485	1002486	SEQ:1002436-1002535;T	CDT	cgd8_4020,hypothetical protein
CM000436	1042547	1042548	SEQ:1042498-1042597;S	CDT	cgd8_4170,conserved hypothetical protein
CM000436	1230888	1230889	SEQ:1230839-1230938;A	CDT	cgd8_4910,PAN2 family 3'5' exonuclease%2C UBC hydrolase (inactive) plus nuclease
CM000436	159584	159585	SEQ:159535-159634;A	CDT	cgd8_640,WD40 repeat protein
CM000435	186931	186932	SEQ:186643-187002;C	CDT	cgd7_790,hypothetical protein
