# Supplementary material for: Genetic basis for virulence differences of various Cryptosporidium parvum carcinogenic isolates
Source: Sci Rep. 2020 Apr 30;10:7316. doi: 10.1038/s41598-020-64370-0 (PMC7193590; doi:10.1038/s41598-020-64370-0)
Supplement: Supplementary file 3 — Suppl. Table S2. [file 41598_2020_64370_MOESM3_ESM.xls]

## Sheet: Feuil1
	Suppl. Table 2: List of SNP ID(s) that have been sequenced by both Ion-Torrent and Sanger sequencing
	Locus	Reference position	Reference DBCrypto		PGM Ion Torrent sequencing				Sanger sequencing
			IOWA II		MICRA-DID	MICRA-TUM1	BFCTools-DID	BFCTools-TUM1	DID	TUM1
	cgd2_450	8850205 (+)	C		T	T	T	T	T	T
		8850244 (+)	C		T	T	T	T	T	T
	cgd3_720	3811166 (+)	C		T	T	T	T	T	T
	cgd7_4490	1014625 (-)	G		A	A	A	A	A	A
		1014648 (-)	T		C	C	C	C	C	C
	cgd7_4500	1016467 (+)	C		A	A	A	A	A	A
		1016495 (+)	C		T	T	T	T	T	T
		1016788 (+)	T		C	C	C	C	C	C
		1016925 (+)	C		A	A	A	A	A	A
	cgd7_4510	1020473 (-)	T		C	C	C	C	C	C
		1020534 (-)	G		A	A	A	A	A	A
		1020551 (-)	A		G	G	G	G	G	G
		1020684 (-)	T		G	G	G	G	G	G
	cgd4-1570	7276377	G		A	A	A	A	A	A
	cgd5-2020	6854592	T		C	C	C	C	C	C
	cgd8-660	8604668 (-)	A		G	G	G	G	G	G
