# Supplementary material for: Genetic basis for virulence differences of various Cryptosporidium parvum carcinogenic isolates
Source: Sci Rep. 2020 Apr 30;10:7316. doi: 10.1038/s41598-020-64370-0 (PMC7193590; doi:10.1038/s41598-020-64370-0)
Supplement: Supplementary file 4 — Suppl. Table S3. [file 41598_2020_64370_MOESM4_ESM.xls]

## Sheet: blast2go_kegg_20180702_1549-fin
Suppl. Table 3. B2GO KEGG analysis of the 90 CDSs of interest
Pathway	Pathway ID	comments	#Enzs in Pathway	Enzyme	#Seqs of Enzyme	Seqs
Phosphatidylinositol signaling system	map04070		1	ec:3.1.3.56 - 5-phosphatase	1	cgd2_230
Inositol phosphate metabolism	map00562	& Phosphatidylinositol signaling system	1	ec:3.1.3.56 - 5-phosphatase	1	cgd2_230
Purine metabolism	map00230		3	ec:3.6.1.3 - adenylpyrophosphatase, ec:3.6.1.15 - phosphatase, ec:2.7.7.7 - DNA polymerase	6, 8, 1	cgd4_4440, cgd4_1590, cgd3_1110, cgd1_2760, cgd7_4520, cgd7_4510, cgd3_1110, cgd1_2760, cgd7_4510, cgd1_580, cgd4_4440, cgd4_1590, cgd7_4520, cgd7_4350, cgd8_1240	ec 3.6.1.15=nucleoside triphosphatase (The enzyme is found in eukaryotes and thermophilic bacteria, but appears to be absent from mesophilic bacteria. Also hydrolyses nucleoside diphosphates, thiamine diphosphate and FAD.)=purine or thiamine metabolism & ec 2.7.7.7=DNA polymerase (Catalyses DNA-template-directed extension of the 3'- end of a DNA strand by one nucleotide at a time. Cannot initiate…
Pyrimidine metabolism	map00240	& purine metabolism	1	ec:2.7.7.7 - DNA polymerase	1	cgd8_1240
Thiamine metabolism	map00730	& purine metabolism (=nucleoside-triphosphate phosphatase)	1	ec:3.6.1.15 - phosphatase	8	cgd3_1110, cgd1_2760, cgd7_4510, cgd1_580, cgd4_4440, cgd4_1590, cgd7_4520, cgd7_4350
Aminoacyl-tRNA biosynthesis	map00970	arginine& proline t-RNA ligase	2	ec:6.1.1.19 - ligase, ec:6.1.1.15 - ligase	1, 1	cgd5_880, cgd6_4400
Aminobenzoate degradation	map00627	& Microbial metabolism in diverse environments	1	ec:3.1.3.41 - nitrophenyl phosphatase	4	cgd6_3570, cgd3_250, cgd2_230, cgd7_4470
Drug metabolism - other enzymes	map00983	carboxyl esterase	1	ec:3.1.1.1 - ali-esterase	1	cgd6_4400	Wide specificity. The enzymes from microsomes also catalyse the reactions of EC 3.1.1.2 (arylesterase), EC 3.1.1.5 (lysophospholipase), EC 3.1.1.6 (acetylesterase), EC 3.1.1.23 (acylglycerol lipase), EC 3.1.1.28 (acylcarnitine hydrolase), EC 3.1.2.2 (palmitoyl-CoA hydrolase), EC 3.5.1.4 (amidase) and EC 3.5.1.13 (aryl-acylamidase). Also hydrolyses vitamin A esters.
Lysine degradation	map00310	histone-lysine N-methyltransferase	1	ec:2.1.1.43 - N-methyltransferase	1	cgd5_400	One of a group of enzymes methylating proteins
Alanine, aspartate and glutamate metabolism	map00250	& amino sugar and nucleotide sugar metabolism, GlcN6P synthase	1	ec:2.6.1.16 - transaminase (isomerizing)	1	cgd1_3730	Although the overall reaction is that of a transferase, the mechanism involves the formation of ketimine between fructose 6-phosphate and a 6-amino group from a lysine residue at the active site, which is subsequently displaced by ammonia (transamidination).
Amino sugar and nucleotide sugar metabolism	map00520		1	ec:2.6.1.16 - transaminase (isomerizing)	1	cgd1_3730	Although the overall reaction is that of a transferase, the mechanism involves the formation of ketimine between fructose 6-phosphate and a 6-amino group from a lysine residue at the active site, which is subsequently displaced by ammonia (transamidination).
Th1 and Th2 cell differentiation	map04658	protein-serine/threonine phosphatase; serine/threonine-protein phosphatase 2B catalytic subunit [EC:3.1.3.16]	1	ec:3.1.3.16 - phosphatase	3	cgd3_250, cgd7_4470, cgd6_3570
T cell receptor signaling pathway	map04660		1	ec:3.1.3.16 - phosphatase	3	cgd3_250, cgd7_4470, cgd6_3570
Biosynthesis of antibiotics	map01130	& Biosynthesis of secondary metabolites & Arginine and proline metabolism; pyrroline-5-carboxylate reductase	2	ec:1.5.1.2 - reductase, ec:2.6.1.16 - transaminase (isomerizing)	1, 1	cgd6_3720, cgd1_3730
Arginine and proline metabolism	map00330		1	ec:1.5.1.2 - reductase	1	cgd6_3720
