# Supplementary material for: Genetic basis for virulence differences of various Cryptosporidium parvum carcinogenic isolates
Source: Sci Rep. 2020 Apr 30;10:7316. doi: 10.1038/s41598-020-64370-0 (PMC7193590; doi:10.1038/s41598-020-64370-0)
Supplement: Supplementary file 5 — Suppl. Table S4. [file 41598_2020_64370_MOESM5_ESM.xls]

## Sheet: Feuil1
Suppl. Table 4. List of CDSs of interest with SignalP detected domains
	SNP position	PROVEAN	SNP	cryptoDB annotation
	6363873		G	cgd1_3650,hypothetical protein%2C signal peptide
	8832348	neutral 0	G	cgd2_340,signal peptide%2C large protein
	8850205	deleterious -5,50 -3,50	T	cgd2_450,signal peptide%2C serine proline rich%2C possible low mw mucin glycoprotein locus of 6 genes
	8850244		T	cgd2_450,signal peptide%2C serine proline rich%2C possible low mw mucin glycoprotein locus of 6 genes
	8940312	neutral -0,232	C	cgd3_10,conserved hypothetical protein
	3811166	neutral -0,333	T	cgd3_720,very large probable mucin%2C 11700 aa long protein with signal peptide and pronounced Thr repeat (308 aa long)
	3815859		A	cgd3_720,very large probable mucin%2C 11700 aa long protein with signal peptide and pronounced Thr repeat (308 aa long)
	4021947	deleterious -7,0	G	cgd3_1690,conserved hypothetical protein
	4447076	neutral 0,831	G	cgd3_3520,putative sodium/calcium cation exchanger having 12 transmembrane domains and signal peptide
	6854592	neutral -0,488	C	cgd5_2020,extracellular protein
	6919103	neutral 3,750	C	cgd5_2290,hypothetical protein with signal peptide
	7174085	deleterious -3,00	G	cgd5_3210,large hypothetical protein with signal peptide
	9046128	neutral 0,475	A	cgd6_5520,peptidaseinsulinase like peptidase
	930964		C	cgd7_4120,UDP-N-acetylgalactosamine: polypeptide N-acetylgalactosaminyltransferase%2C signal peptide
	978526	neutral -2,00	A	cgd7_4340,very large secreted protein%2C signal peptide
	985633		G	cgd7_4340,very large secreted protein%2C signal peptide
	983455		T	cgd7_4340,very large secreted protein%2C signal peptide
	1013313	neutral -1,333 -1,00 -1,50	T	cgd7_4490,signal peptide-containing protein with transmembrane domain
	1013843		A	cgd7_4490,signal peptide-containing protein with transmembrane domain
	1014079		A	cgd7_4490,signal peptide-containing protein with transmembrane domain
	1013876		G	cgd7_4490,signal peptide-containing protein with transmembrane domain
	1014648		G	cgd7_4490,signal peptide-containing protein with transmembrane domain
	1014625		T	cgd7_4490,signal peptide-containing protein with transmembrane domain
	1016467	neutral -1,125 0,354 -2,146	A	cgd7_4500,sgnal peptide%2C large secreted protein
	1016495		T	cgd7_4500,sgnal peptide%2C large secreted protein
	1016788		C	cgd7_4500,sgnal peptide%2C large secreted protein
	1016925		A	cgd7_4500,sgnal peptide%2C large secreted protein
	1252241	neutral 0,50	C	cgd7_5450,conserved hypothetical protein
