# Supplementary material for: Genetic basis for virulence differences of various Cryptosporidium parvum carcinogenic isolates
Source: Sci Rep. 2020 Apr 30;10:7316. doi: 10.1038/s41598-020-64370-0 (PMC7193590; doi:10.1038/s41598-020-64370-0)
Supplement: Supplementary file 6 — Suppl. Table S5. [file 41598_2020_64370_MOESM6_ESM.xlsx]

## Sheet: RNAseq datasets
RNAseq datasets used in this study and collected from CryptoDB transcriptomics section:
Giovanni Widmer, Cummings School of Veterinary Medicine, Tufts University
Cryptosporidium parvum transcriptome from intracellular (24 h post-infection) and oocysts Stages
Source version: 2016-11-11
EuPathDB release # / date: CryptoDB 32 / 20-APR-17
Reference: Transcriptome analysis of pig intestinal cell monolayers infected with Cryptosporidium parvum asexual stages. Mirhashemi et al. Parasit Vectors 2018 03 12;11(1):176.
C. Lippuner, A.B. Hehl, Institute of Parasitology, University of Zurich, Zurich, Switzerland
Transcriptomes of freshly excysted C. parvum sporozoites as well as parasites collected 48-hours post-infection in HTC8 cells
Source version: combined
EuPathDB release # / date: CryptoDB 7.0 / 10-SEP-14
Giovanni Widmer, Cummings School of Veterinary Medicine, Tufts University
Transcriptomes of cultured MDBK cells infected with C. parvum isolate MD and sequenced 2h and 24h post-infection.
Source version: 2018-10-02
EuPathDB release # / date: CryptoDB 41 / 13-DEC-18

## Sheet: oocysts and sporoz. overexpr.  
	Widmer-sense-oocysts-vs-intracellular24h	Widmer-antisense-oocysts-vs-intracellular24h	Lippuner-sense-sporozoites-vs-HCT8-48H	Lippuner-antisense-sporozoites-vs-HCT8-48H	Widmer-unstranded-cultures-2h-vs-24h
	genes significantly overexpressed in oocysts		genes significantly overexpressed in sporozoites		genes significantly overexpressed in sporozoïtes
	cgd2_340	cgd1_3650	cgd7_4120	cgd2_330	cgd3_200
	cgd3_720	cgd2_1000		cgd2_340	cgd4_3960
	cgd4_1710	cgd2_330		cgd3_10	cgd5_880
	cgd4_4440	cgd2_340		cgd3_200
	cgd5_4300	cgd3_1110		cgd3_3520
	cgd7_1560	cgd3_2840		cgd4_1710
	cgd7_4470	cgd4_3960		cgd4_4440
	cgd7_4510	cgd5_2290		cgd5_4430
	cgd7_5390	cgd5_4300		cgd7_1560
		cgd5_860		cgd7_4470
		cgd7_4120		cgd7_4510
		cgd7_4490
		cgd7_4500
		cgd8_3260
		cgd8_4020

## Sheet: genes differentially expressed
	Widmer-sense-oocysts-vs-intracellular24h	Widmer-antisense-oocysts-vs-intracellular24h	Lippuner-sense-sporozoites-vs-HCT8-48H	Lippuner-antisense-sporozoites-vs-HCT8-48H	Widmer-unstranded-cultures-2h-vs-24h
	Ref: oocysts/comparator: 24h	Ref: oocysts/comparator: 24h	Ref: sporozoites/comparator: 48h	Ref: sporozoites/comparator: 48h	Ref: 2h:comparator: 24h
cgd1_580	3.7		8.1	4.2	5.2
cgd1_2760	4.5		8.2	6.8
cgd1_3190	5.5		5.3	7.5
cgd1_3230	27.2	3.2	13	32.1
cgd1_3240	5.2		7	10.1
cgd1_3520	5.4		30.1	80.6	6.3
cgd1_3650		-4.3			3
cgd1_3730	2.4		17.1	58.2
cgd2_1000	6.6	-16.8	2.1		4.2
cgd2_1400
cgd2_1410	2.4	2.9
cgd2_230
cgd2_2780	102.4		2	5.2
cgd2_3450	19.4	2.7	57.4	21.2
cgd2_3460	57.9		23.6	9.8
cgd2_330		-13.4		-2.7
cgd2_340	-4.7	-6.6		-3.5
cgd2_450	69.1	7.8	6.8	7.6	5.5
cgd3_720	-2.6
cgd3_1100	5.6	4.7	9.8	5.8
cgd3_1110	11.5	-2.4	4.7	12.5
cgd3_10				-3.4
cgd3_200			3.2	-2.6	-2.3
cgd3_1690	36	3.3	17.4	33	18.4
cgd3_250	58.6	13.2	35.1	106.1	2.9
cgd3_2840		-5.1
cgd3_3520				-2.1
cgd4_4440	-2.4			-3.6
cgd4_450	8.1			5.8
cgd4_700	232.2		12.9	65.5	11.9
cgd4_1590	10.2
cgd4_1710	-10.9			-2.3
cgd4_1760
cgd4_2620	12	3.1	2.9		2.9
cgd4_3960	16	-2.9	11.7	20.9	-3.3
cgd5_4430				-2.1
cgd5_4490
cgd5_400	18		16.2	22.8
cgd5_560	4.8		3.3	10.3
cgd5_810			3.1	8.4
cgd5_860	3.2	-2.2		2.8	2.6
cgd5_880	4				-2.3
cgd5_980	17.3			4
cgd5_2020			2.2
cgd5_2290	15	-33.5		13.8
cgd5_3210	3.7		3.2	9.1
cgd5_260			4
cgd5_270	4.7		8.1	2.9
cgd5_280				5.6
cgd5_4000			7.6	18.8
cgd5_4300	-7.6	-3.8	27.7	4.3
cgd6_4400	101.7		14.5	27.2
cgd6_5510	4.8
cgd6_5520	5.7
cgd6_1180
cgd6_2240	2.3		2
cgd6_3570	23.9			5.5
cgd6_3600	8.6	4.3	31.4	12.5	3.2
cgd6_3720	4.7	10.7	35	88.7
cgd7_4470	-2.1			-2.3	7.5
cgd7_4490	3.1	-3	3.3	6.9
cgd7_4500	263.8	-3.5	8.9	26.2
cgd7_4510	-3.6	33.5		-3.9
cgd7_4520
cgd7_4530	11.9		7.4	5.4
cgd7_4990	2.3		2.2	5.2
cgd7_5040	50.1		9.4	5.4
cgd7_5380	44.1		2.3	7.3
cgd7_5390	-3.8			4.2
cgd7_5410	24.2	2.4
cgd7_5440	13.1		7.3	2.3
cgd7_5450			11.8	33.5
cgd7_1550	8.2		3.2		2.8
cgd7_1560	-4.2	2.6	3.9	-3
cgd7_2760			5.7	2.8
cgd7_4120		-3	-2.5	2.5
cgd7_4170	33.2	23.8	12.7	18.8	7
cgd7_4180	108.5			29.9	3
cgd7_4340
cgd7_4350			2.4	6.6
cgd8_4020	7.4	-2.5	4.5	13.8	3.8
cgd8_4190	5.8		2.4
cgd8_4800	26.7	8.8	3.1		2.6
cgd8_640	2.8	2.3	5.3	7.3
cgd8_660	20.4	8.6	5.2	7.7
cgd8_1240	22.6		2	5.8
cgd8_1270	2.8	4.2	8.2	3.6
cgd8_1320	3.1			2.8
cgd8_1520	16		2.7	7
cgd8_3260	11.7	-3.9	3.1	7.6	5.4
Differentially expressed genes (total)	67/90	33/90	56/90	66/90	21/90
