# Supplementary material for: Genetic basis for virulence differences of various Cryptosporidium parvum carcinogenic isolates
Source: Sci Rep. 2020 Apr 30;10:7316. doi: 10.1038/s41598-020-64370-0 (PMC7193590; doi:10.1038/s41598-020-64370-0)
Supplement: Supplementary file 7 — Suppl. Table S6. [file 41598_2020_64370_MOESM7_ESM.xlsx]

## Sheet: Feuil1
Suppl. Table 6. Primer sequences for Sanger sequencing validation of SNPs of interest from 8 CDS. Primers of 17–29 bp and Tm of 56–61° were designed to amplify DNA fragments from 431 to 793 bp, encompassing the 16 SNPs of interest in 8 CDS. PCR reactions (50 μl) for each pair of primers were set up using HotStarTaq Plus (Qiagen) with a standard PCR protocol. *calculated with 3.5mM of MgCl2 and 40…
CDS	Primers	Sequence 5'-3'	Tm santa Lucia*	T° annealing PCR	amplified fragment size
cgd4_1570	F-cgd4_1570	attgagcgggcttctgc	60.3°C	56°C	511 bp
	R-cgd4_1570	taagttgatcgcaatcatcttcatcatcc	56.8°C
cgd5_2020	F-cgd5_2020	acacaagggttttctggagcag	58.4°C	55°C	793 bp
	R-cgd5_2020	agttagctgcatatccctccagag	59.4°C
cgd8_660	F-cgd8_660	actgaagttttgcagatgctttgct	59.3°C	55°C	752 bp
	R-cgd8_660	ccttccaccaactttgcgtc	59.8°C
cgd2_450	F-cgd2_450	ggttattacggaggatttggtg	58.6°C	55°C	640 bp
	R-cgd2_450	gctgcaatattctccttcgaatgga	60.5°C
cgd3_720	F-cgd3_720	ctctcaaccttgtagaggacatagtgc	60.5°C	55°C	431 bp
	R-cgd3_720	caagcctactccaaccaagag	56.2°C
cgd7_4490	F-cgd7_4490	ctgttgaaaaggcgcga	58.1°C	55°C	724 bp
	R-cgd7_4490	ggaaattgctgatccagatgg	57.7°C
cgd7_4500	F-cgd7_4500	ctcataagctctccgtttgg	56.6°C	55°C	689 bp
	R-cgd7_4500	agtggttgtggtcttggaa	59.6°C
cgd7_4510	F-cgd7_4510	agtttctggaggaggactgttt	60.7°C	55°C	529 bp
	R-cgd7_4510	agcagttgcaaccaataaatccc	56.3°C
